# Supplementary material for: LXRα Regulates Hepatic ChREBPα Activity and Lipogenesis upon Glucose, but Not Fructose Feeding in Mice
Source: Nutrients. 2017 Jun 29;9(7):678. doi: 10.3390/nu9070678 (PMC5537793; doi:10.3390/nu9070678)
Supplement: Supplementary file 1 [file nutrients-09-00678-s001.zip]

Archive with 3 entries (3 files):
- nutrients-203509-Suppl Figure.pdf
- nutrients-203509-Suppl Table S1.pdf
- nutrients-203509-Suppl Table S2.xlsx
