# Supplementary material for: LXRα Regulates Hepatic ChREBPα Activity and Lipogenesis upon Glucose, but Not Fructose Feeding in Mice
Source: Nutrients. 2017 Jun 29;9(7):678. doi: 10.3390/nu9070678 (PMC5537793; doi:10.3390/nu9070678)
Supplement: Supplementary file 1 [file nutrients-09-00678-s001.zip › nutrients-203509-Suppl Table S2.xlsx]

## Sheet: Pathway Heat Map
	Supplementary Table S2. Metabolomics analysis of liver tissues of wild type and LXRα deficient mice.
				ANOVA Contrasts										ANOVA Contrasts
	Blue shaded cells indicate significant (p≤0.05) ANOVA effect.; light blue shaded cells indicate 0.05<p<0.10			KO WT			WT Refed WT Fasted		KO Refed KO Fasted		Glucose Fructose			KO WT			WT Refed WT Fasted		KO Refed KO Fasted		Glucose Fructose
	Super Pathway	Sub Pathway	Biochemical Name											KO Fasted / WT Fasted	KO Fructose / WT Fructose	KO Glucose / WT Glucose	WT Fructose / WT Fasted	WT Glucose / WT Fasted	KO Fructose / KO Fasted	KO Glucose / KO Fasted	WT Glucose / WT Fructose	KO Glucose / KO Fructose
				Fasted	Fructose	Glucose	Fructose	Glucose	Fructose	Glucose	WT	KO	X	p-value	p-value	p-value	p-value	p-value	p-value	p-value	p-value	p-value	X
	Amino Acid	Glycine, Serine and Threonine Metabolism	glycine	1	0.91	0.97	0.82	0.74	0.74	0.72	0.91	0.97		0.988	0.057	0.563	0.0002	1.1772e-06	1.2528e-06	2.8185e-07	0.0524	0.5363
			N-acetylglycine	0.93	0.8	1.02	0.15	0.11	0.12	0.12	0.75	0.96		0.6325	0.0359	0.9086	7e-15	0	1e-15	1e-15	0.0164	0.812
			dimethylglycine	0.81	0.7	0.88	0.9	0.57	0.78	0.62	0.64	0.8		0.3699	0.0526	0.5852	0.6162	0.0175	0.1155	0.0385	0.0522	0.5826
			betaine	0.96	0.62	0.83	0.35	0.19	0.23	0.17	0.55	0.74		0.8569	0.0672	0.4527	0.0013	1.2437e-05	1.6574e-05	2.9428e-06	0.0768	0.4934
			betaine aldehyde	0.86	1.1	1.14	1.14	0.97	1.45	1.28	0.85	0.88		0.6154	0.3791	0.5647	0.7923	0.8204	0.266	0.3964	0.971	0.7855
			serine	0.92	0.81	0.9	0.77	0.69	0.67	0.68	0.9	1		0.2241	0.0041	0.1197	0.0006	1.7073e-05	4.8409e-06	6.8483e-06	0.1696	0.8899
			N-acetylserine	0.97	0.82	0.93	0.88	0.78	0.74	0.74	0.89	1		0.8131	0.0376	0.5277	0.2295	0.0148	0.0039	0.0058	0.1763	0.869
			threonine	0.88	0.8	0.88	0.73	0.66	0.66	0.66	0.9	0.99		0.0975	0.0072	0.1066	0.0003	1.0346e-05	1.2302e-05	1.1649e-05	0.2124	0.9828
			N-acetylthreonine	0.86	0.72	0.9	0.45	0.42	0.37	0.43	0.93	1.16		0.2937	0.0255	0.4479	7.4525e-06	2.4227e-06	3.137e-07	5.0922e-06	0.6529	0.2594
		Alanine and Aspartate Metabolism	alanine	0.93	0.99	0.83	0.92	1.01	0.98	0.91	1.09	0.92		0.1365	0.7844	0.0008	0.1076	0.8644	0.6875	0.0464	0.0776	0.1035
			N-acetylalanine	1.01	0.85	0.88	0.76	0.72	0.63	0.62	0.95	0.98		0.9587	0.0205	0.0633	0.0003	3.7869e-05	4.7769e-07	2.8302e-07	0.4564	0.8258
			aspartate	0.89	0.77	0.82	0.74	0.69	0.64	0.64	0.94	1		0.2757	0.0272	0.0956	0.0082	0.0021	0.0004	0.0004	0.5802	0.9559
			asparagine	0.91	0.79	0.87	0.76	0.69	0.66	0.65	0.91	0.99		0.2312	0.0048	0.0698	0.0008	3.6503e-05	7.2224e-06	6.8002e-06	0.2294	0.9809
			N-acetylasparagine	0.92	0.87	0.74	1.68	1.66	1.58	1.35	0.99	0.85		0.5996	0.2972	0.111	0.0101	0.0121	0.0331	0.1241	0.9382	0.5109
			N-acetylaspartate (NAA)	0.94	0.58	0.75	0.18	0.14	0.11	0.11	0.77	0.99		0.9337	0.0369	0.2782	4.7024e-07	4.4878e-08	4.1311e-09	4.8725e-09	0.3173	0.9378
		Glutamate Metabolism	glutamate	0.86	1.12	0.85	0.96	1.31	1.25	1.29	1.37	1.03		0.365	0.5013	0.2958	0.7611	0.0939	0.2064	0.1229	0.0513	0.7666
			glutamine	1.02	0.98	1	1.06	1.12	1.03	1.11	1.06	1.08		0.7878	0.7471	0.9943	0.3537	0.0854	0.7314	0.1429	0.4045	0.2545
			N-acetylglutamate	1.08	1.17	0.77	2.34	2.49	2.52	1.75	1.06	0.69		0.6202	0.6172	0.177	0.0003	0.0001	0.0003	0.0131	0.7779	0.12
			N-acetylglutamine	1	1.1	0.95	2.66	2.76	2.92	2.62	1.04	0.9		0.9987	0.2782	0.8031	0.0069	0.0008	0.0005	0.0015	0.3914	0.6293
			gamma-aminobutyrate (GABA)	0.8	0.9	0.74	0.96	0.99	1.07	0.92	1.04	0.86		0.2247	0.3709	0.0778	0.9029	0.9555	0.8347	0.594	0.8589	0.4598
			pyroglutamine*	1.1	1.11	1.33	0.36	0.25	0.36	0.3	0.69	0.83		0.5664	0.8301	0.1113	2.6904e-06	1.4443e-08	1.11e-06	1.5878e-07	0.0331	0.4178
		Histidine Metabolism	histidine	0.94	0.87	0.95	0.33	0.31	0.3	0.31	0.95	1.03		0.5618	0.2111	0.6664	2.4582e-09	9.4416e-10	6.0611e-10	1.2801e-09	0.6407	0.7104
			N-acetylhistidine	0.79	0.83	0.75	1.21	1.12	1.28	1.07	0.92	0.84		0.1658	0.2467	0.0585	0.2879	0.4978	0.1964	0.897	0.6937	0.2427
			N-acetyl-3-methylhistidine*	0.9	0.61	2.9	0.2	0.14	0.13	0.45	0.7	3.36		0.871	0.7557	0.2136	0.0003	0.0006	0.0011	0.0182	0.8303	0.2498
			formiminoglutamate	0.67	0.53	0.65	0.81	0.55	0.64	0.53	0.68	0.83		0.0667	0.0071	0.0554	0.2169	0.0072	0.0311	0.0058	0.1081	0.4662
			imidazole propionate	1.23	0.88	0.62	2.72	2.62	1.96	1.33	0.96	0.68		0.5965	0.774	0.2919	0.0194	0.0099	0.0331	0.2475	0.7723	0.2928
			imidazole lactate	1	0.84	0.89	1.2	1.04	1.01	0.93	0.86	0.92		0.8522	0.2114	0.5084	0.3329	0.8463	0.9152	0.7765	0.436	0.8591
			1-methylhistamine	0.31	0.25	2.93	6.45	0.78	5.36	7.45	0.12	1.39		0.5988	0.0441	0.1875	0.0063	0.7604	0.1744	0.0378	0.013	0.4322
			1-methylimidazoleacetate	1.25	0.83	0.83	0.56	0.44	0.37	0.29	0.79	0.79		0.2724	0.4245	0.7654	0.0377	0.0016	0.0004	4.2324e-05	0.1838	0.3994
			4-imidazoleacetate	1.48	1.17	1.1	1.69	1.48	1.34	1.1	0.88	0.82		0.1271	0.7152	0.7917	0.0317	0.1285	0.2951	0.7964	0.4862	0.4262
		Lysine Metabolism	lysine	0.84	0.76	0.87	0.68	0.59	0.62	0.61	0.87	0.98		0.0713	0.0062	0.1371	0.0003	6.3546e-06	1.7076e-05	1.5201e-05	0.1439	0.9635
			N2-acetyllysine	0.92	0.79	0.86	1.14	0.93	0.98	0.86	0.81	0.88		0.4422	0.0297	0.1234	0.2585	0.4895	0.713	0.1423	0.0753	0.2635
			N6-acetyllysine	0.81	0.71	0.78	0.7	0.52	0.61	0.5	0.74	0.81		0.2395	0.0405	0.1305	0.0451	0.0008	0.0052	0.0003	0.1009	0.2794
			N-6-trimethyllysine	0.86	0.71	0.86	0.74	0.61	0.61	0.61	0.83	1.01		0.1861	0.0043	0.216	0.0072	0.0001	8.2383e-05	0.0001	0.1123	0.8173
			saccharopine	1.21	1.22	0.57	1.11	1.23	1.12	0.58	1.11	0.52		0.4805	0.8749	0.0746	0.8192	0.4968	0.747	0.0708	0.6504	0.1309
			2-aminoadipate	2.1	1.42	0.37	1.56	3.54	1.05	0.63	2.28	0.6		0.0795	0.6534	0.0462	0.2958	0.0083	0.7612	0.3015	0.083	0.4614
			glutarate (pentanedioate)	1.43	1.13	0.63	0.94	1.21	0.74	0.54	1.29	0.72		0.0443	0.5315	0.0216	0.7277	0.2577	0.0782	0.0022	0.1437	0.127
			glutarylcarnitine (C5)	1.24	0.63	0.95	2.65	1.48	1.35	1.15	0.56	0.85		0.4138	0.1185	0.7302	0.0032	0.1995	0.4194	0.8908	0.0626	0.5012
			3-methylglutarylcarnitine (1)	1.9	0.69	0.73	0.54	0.25	0.2	0.1	0.46	0.48		0.1148	0.2862	0.5453	0.7194	0.0433	0.005	0.0002	0.0894	0.2083
			3-methylglutarylcarnitine (2)	1.09	0.82	1.12	1.71	0.84	1.28	0.86	0.49	0.67		0.8351	0.4994	0.5961	0.1473	0.7161	0.5534	0.2756	0.0744	0.0989
			pipecolate	1.1	0.82	1.11	0.41	0.27	0.3	0.27	0.66	0.89		0.3804	0.0959	0.4645	1.4448e-08	1.0745e-11	7.6279e-11	8.313e-12	0.001	0.2218
			5-aminovalerate	2.27	0.89	1.25	0.78	0.57	0.3	0.31	0.73	1.02		0.0807	0.6674	0.9045	0.1042	0.2195	0.0052	0.0068	0.6723	0.9099
		Phenylalanine and Tyrosine Metabolism	phenylalanine	0.85	0.77	0.87	0.7	0.61	0.63	0.63	0.88	0.99		0.0814	0.007	0.1394	0.0005	1.6161e-05	2.9384e-05	3.3606e-05	0.1839	0.9581
			N-acetylphenylalanine	0.97	0.78	1.47	0.44	0.27	0.35	0.41	0.61	1.16		0.7941	0.2383	0.0722	0.0014	5.6582e-06	0.0001	0.0013	0.0391	0.3731
			phenylpyruvate	1.07	0.68	1	0.44	0.33	0.28	0.31	0.75	1.11		0.7823	0.0424	0.7986	8.5012e-05	9.7062e-07	2.2146e-07	9.2193e-07	0.0847	0.5518
			phenyllactate (PLA)	0.78	0.99	0.8	1.09	0.94	1.39	0.97	0.87	0.7		0.2831	0.8478	0.2446	0.6902	0.6714	0.2034	0.6048	0.4131	0.0794
			phenylacetylglycine	1.09	0.7	0.88	0.73	1.04	0.46	0.83	1.43	1.81		0.7115	0.1397	0.5677	0.4064	0.7923	0.0112	0.4984	0.2774	0.0504
			tyrosine	0.85	0.79	0.92	0.68	0.55	0.63	0.59	0.81	0.94		0.0691	0.0094	0.299	7.5223e-05	2.019e-07	7.367e-06	1.4855e-06	0.0237	0.5208
			N-acetyltyrosine	0.95	0.81	1.7	0.39	0.23	0.33	0.41	0.59	1.23		0.7095	0.4514	0.024	0.001	3.8268e-06	0.0004	0.0042	0.0359	0.3502
			4-hydroxyphenylpyruvate	0.93	1.04	0.67	0.33	0.48	0.37	0.34	1.43	0.92		0.599	0.7453	0.0197	1.6832e-07	2.5594e-05	1.2904e-06	2.1307e-07	0.0496	0.4548
			3-(4-hydroxyphenyl)lactate	0.8	1.19	0.66	1.37	1.17	2.02	0.96	0.86	0.48		0.3615	0.6525	0.1114	0.2316	0.5501	0.0152	0.9083	0.5404	0.0117
			phenol sulfate	0.55	0.77	0.55	0.6	0.79	0.84	0.79	1.32	0.94		0.084	0.3127	0.0478	0.2156	0.717	0.6216	0.522	0.3745	0.8823
			p-cresol sulfate	0.96	0.93	1.09	0.4	0.57	0.39	0.65	1.42	1.68		0.7719	0.7186	0.753	0.0039	0.0454	0.0032	0.1469	0.2874	0.0893
			2-hydroxyphenylacetate	0.92	0.79	0.6	0.89	1.18	0.76	0.77	1.32	1		0.7558	0.8189	0.0707	0.2179	0.6156	0.2487	0.2961	0.0888	0.91
			p-cresol-glucuronide*	1.01	1.14	1.26	0.44	0.74	0.5	0.92	1.68	1.86		0.9825	0.9021	0.6231	0.076	0.3675	0.0621	0.6938	0.3585	0.1322
			N-formylphenylalanine	1.25	0.91	0.63	0.49	0.39	0.35	0.19	0.79	0.55		0.5529	0.7939	0.2189	0.0165	0.0067	0.0021	6.3644e-05	0.7006	0.178
		Tryptophan Metabolism	tryptophan	0.82	0.73	0.86	0.66	0.57	0.59	0.6	0.87	1.01		0.0631	0.0048	0.1391	0.0004	1.5951e-05	2.332e-05	4.5963e-05	0.2027	0.7908
			indolelactate	0.99	1.41	0.83	0.83	0.9	1.19	0.76	1.08	0.63		0.9165	0.1236	0.3091	0.3578	0.6572	0.5858	0.1239	0.6298	0.0421
			indoleacetate	0.87	0.59	0.74	1	0.72	0.68	0.61	0.72	0.9		0.4675	0.0226	0.2568	0.8566	0.0886	0.0721	0.0378	0.1244	0.7544
			3-indoxyl sulfate	0.52	0.98	0.7	0.58	1.06	1.08	1.41	1.83	1.3		0.0254	0.8801	0.2708	0.0892	0.9955	0.6492	0.2188	0.0883	0.4303
			kynurenine	0.7	0.55	0.44	0.54	0.53	0.42	0.33	0.99	0.78		0.3218	0.1618	0.0216	0.0185	0.0486	0.0068	0.0017	0.6566	0.5784
			kynurenate	0.97	1.14	0.74	1.05	1.3	1.24	0.99	1.23	0.8		0.7963	0.7075	0.4216	0.8097	0.4681	0.9018	0.7359	0.3365	0.8304
			anthranilate	0.93	0.71	0.6	0.77	0.74	0.58	0.48	0.96	0.82		0.8426	0.383	0.0773	0.0986	0.2005	0.0242	0.0068	0.6913	0.5842
			5-hydroxyindoleacetate	0.78	0.63	0.87	0.95	1.04	0.76	1.16	1.1	1.52		0.2987	0.065	0.6851	0.7075	0.9423	0.2228	0.4755	0.6547	0.0597
			indole-3-carboxylic acid	0.98	0.66	1.07	0.32	0.27	0.21	0.3	0.86	1.39		0.9826	0.0653	0.9156	0.0003	0.0001	2.2697e-06	0.0001	0.7933	0.132
			C-glycosyltryptophan	0.91	0.68	0.83	0.7	0.63	0.53	0.57	0.89	1.09		0.5793	0.0174	0.2748	0.0504	0.0102	0.0005	0.0027	0.4722	0.4862
		Leucine, Isoleucine and Valine Metabolism	leucine	0.85	0.75	0.88	0.7	0.61	0.62	0.63	0.87	1.02		0.0789	0.0041	0.1865	0.0006	1.2008e-05	1.8488e-05	3.979e-05	0.1438	0.7641
			N-acetylleucine	0.99	0.74	1.2	0.47	0.33	0.36	0.4	0.7	1.12		0.7986	0.0773	0.2619	9.3485e-05	2.9155e-07	1.7674e-06	8.8042e-06	0.0278	0.5208
			4-methyl-2-oxopentanoate	0.96	1.1	0.76	0.99	1.39	1.14	1.11	1.4	0.97		0.8939	0.8925	0.3118	0.972	0.2344	0.7616	0.7506	0.2478	0.9884
			isovalerylglycine	1.05	0.64	0.74	0.55	0.3	0.33	0.21	0.54	0.63		0.838	0.0288	0.1545	0.0125	1.4811e-05	2.3058e-05	2.521e-07	0.0123	0.0763
			isovalerylcarnitine	1.04	0.67	1.04	2.37	0.75	1.51	0.75	0.32	0.49		0.8948	0.0597	0.8812	0.0003	0.0983	0.0478	0.1016	4.1972e-06	0.0009
			3-methylcrotonylglycine	1.18	1.04	0.81	0.58	0.64	0.5	0.44	1.12	0.87		0.4263	0.9571	0.286	0.0165	0.0399	0.0021	0.0004	0.688	0.5345
			beta-hydroxyisovalerate	0.88	0.87	0.85	1.34	1.41	1.32	1.37	1.05	1.04		0.6551	0.934	0.5161	0.3283	0.1057	0.1845	0.1534	0.501	0.915
			beta-hydroxyisovaleroylcarnitine	1.21	0.76	0.79	1.05	0.65	0.66	0.42	0.61	0.64		0.3335	0.1821	0.3563	0.6517	0.1191	0.069	0.0017	0.049	0.1141
			alpha-hydroxyisovalerate	1.09	1.13	0.93	0.5	0.64	0.52	0.55	1.28	1.05		0.2119	0.1152	0.3988	2.5213e-09	3.43e-06	5.2383e-09	2.3234e-08	0.004	0.4946
			methylsuccinate	1.2	1.01	0.82	0.46	0.62	0.39	0.43	1.34	1.09		0.2762	0.9293	0.2305	4.2209e-05	0.0037	2.0995e-06	1.0161e-05	0.0879	0.5293
			isoleucine	0.83	0.76	0.84	0.64	0.58	0.59	0.58	0.89	0.99		0.0559	0.0047	0.0698	6.1559e-05	3.4483e-06	3.8039e-06	4.5398e-06	0.2615	0.9434
			N-acetylisoleucine	0.79	0.97	0.89	0.46	0.47	0.56	0.53	1.02	0.94		0.1189	0.7412	0.491	2.1947e-05	4.9006e-05	0.0006	0.0005	0.7536	0.9623
			3-methyl-2-oxovalerate	0.8	1.54	0.74	1.61	2.15	3.1	1.98	1.34	0.64		0.6649	0.3486	0.2765	0.4144	0.0596	0.0357	0.2051	0.2628	0.3654
			2-methylbutyrylcarnitine (C5)	1.35	0.74	0.88	1.86	0.8	1.02	0.52	0.43	0.51		0.1837	0.1882	0.7411	0.0168	0.164	0.8799	0.0045	0.0005	0.0064
			2-methylbutyrylglycine	1.32	0.72	0.93	0.33	0.28	0.18	0.19	0.83	1.06		0.4075	0.5829	0.8615	0.0005	0.0002	1.4479e-05	4.2009e-05	0.7585	0.6767
			tiglyl carnitine	1.67	0.88	1.05	1.57	0.77	0.82	0.48	0.49	0.59		0.0186	0.5631	0.6562	0.0632	0.2868	0.2564	0.0042	0.0057	0.0569
			tigloylglycine	1.2	0.67	1.03	0.28	0.23	0.16	0.19	0.81	1.24		0.4168	0.061	0.9949	6.2678e-06	6.5672e-07	9.6327e-09	9.4296e-08	0.3635	0.312
			2-hydroxy-3-methylvalerate	1.07	1.34	0.66	0.13	0.19	0.16	0.12	1.55	0.76		0.5397	0.0865	0.0219	2.0512e-11	3.0007e-09	1.7094e-10	9.269e-12	0.0152	0.1174
			3-hydroxy-2-ethylpropionate	0.89	0.84	0.7	1.02	1.23	0.96	0.96	1.2	1		0.5054	0.4994	0.0614	0.8127	0.3429	0.8053	0.7526	0.2392	0.9451
			ethylmalonate	0.97	1.2	0.71	0.67	0.84	0.82	0.62	1.26	0.75		0.8737	0.6208	0.2371	0.1271	0.2543	0.3674	0.0361	0.6836	0.2055
			valine	0.83	0.74	0.87	0.67	0.57	0.59	0.6	0.86	1.01		0.0738	0.0042	0.1723	0.0003	8.2538e-06	1.3172e-05	2.6368e-05	0.1526	0.7851
			N-acetylvaline	0.87	0.84	0.82	0.79	0.76	0.76	0.72	0.96	0.94		0.1809	0.0953	0.0685	0.0318	0.0202	0.0144	0.006	0.8376	0.7087
			3-methyl-2-oxobutyrate	0.89	1.13	0.9	0.9	1.01	1.15	1.02	1.12	0.88		0.9949	0.5647	0.5105	0.7974	0.7386	0.7436	0.7488	0.556	0.5188
			isobutyrylcarnitine	1.26	0.57	0.94	1.8	0.71	0.81	0.52	0.39	0.65		0.4175	0.0379	0.9055	0.096	0.1408	0.2096	0.0355	0.0034	0.3572
			3-hydroxyisobutyrate	0.85	1.02	0.75	0.22	0.36	0.27	0.32	1.63	1.2		0.5092	0.8992	0.1789	2.0955e-08	1.1837e-05	1.253e-07	2.0232e-06	0.0129	0.2515
		Methionine, Cysteine, SAM and Taurine Metabolism	methionine	0.85	0.76	0.87	0.63	0.56	0.56	0.57	0.89	1.02		0.0787	0.0035	0.1204	2.0814e-05	8.5514e-07	6.7243e-07	1.4735e-06	0.2074	0.7469
			N-acetylmethionine	0.92	0.79	1.09	0.56	0.43	0.48	0.51	0.77	1.07		0.5568	0.1239	0.5479	0.0003	6.3415e-06	2.4819e-05	0.0001	0.1358	0.5151
			N-formylmethionine	1.04	0.73	0.87	0.77	0.52	0.54	0.43	0.67	0.81		0.8413	0.0576	0.5096	0.269	0.0043	0.0028	0.0005	0.0545	0.4925
			methionine sulfoxide	1.1	0.94	1	0.59	0.53	0.51	0.48	0.89	0.94		0.6139	0.6444	0.9896	0.0014	0.0002	0.0001	6.0478e-05	0.4827	0.7981
			S-adenosylmethionine (SAM)	1	0.51	0.47	2.25	6.1	1.16	2.88	2.72	2.49		1	0.0103	0.0005	0.0028	8.4523e-09	0.5872	0.0001	2.094e-05	0.0005
			S-adenosylhomocysteine (SAH)	0.54	0.59	0.73	0.49	0.43	0.54	0.58	0.86	1.06		0.0184	0.0782	0.292	0.004	0.0015	0.0201	0.044	0.6944	0.7187
			cystathionine	0.74	1.18	0.65	2.86	4.5	4.58	3.96	1.58	0.86		0.4266	0.1941	0.3017	0.0616	0.0006	0.0004	0.0011	0.0568	0.6996
			2-aminobutyrate	1.23	1.04	0.7	1	1.47	0.85	0.84	1.47	0.99		0.1298	0.8714	0.017	0.9913	0.0121	0.176	0.1689	0.0124	0.981
			2-hydroxybutyrate (AHB)	1.1	0.93	0.69	0.94	1.3	0.79	0.81	1.39	1.03		0.5402	0.487	0.0396	0.702	0.1852	0.0993	0.1645	0.0927	0.7813
			cysteine	0.82	0.78	0.9	0.69	0.65	0.65	0.72	0.95	1.1		0.0399	0.0104	0.2715	0.0005	0.0002	0.0001	0.0022	0.6277	0.2562
			S-methylcysteine	0.92	0.87	1.12	0.81	0.8	0.76	0.97	0.99	1.28		0.3682	0.0874	0.1806	0.0145	0.0121	0.0018	0.6789	0.9357	0.0051
			hypotaurine	0.64	0.67	0.59	4.4	4.88	4.61	4.52	1.11	0.98		0.3975	0.2839	0.2485	0.0034	0.0018	0.006	0.004	0.8002	0.8669
			taurine	1.2	0.88	1.04	0.89	0.85	0.65	0.73	0.95	1.13		0.0212	0.1086	0.6201	0.1396	0.0525	7.8811e-06	0.0005	0.6132	0.1106
			N-acetyltaurine	1.54	0.79	1.92	0.46	0.29	0.23	0.36	0.63	1.54		0.1526	0.5532	0.0163	0.0113	0.0002	6.5318e-05	0.0033	0.1159	0.1333
			taurocyamine	1.36	0.88	1.47	0.52	0.32	0.34	0.35	0.62	1.03		0.1237	0.4569	0.0305	0.0012	2.0096e-06	3.297e-06	1.1444e-05	0.0174	0.6206
		Urea cycle; Arginine and Proline Metabolism	arginine	0.85	0.79	0.87	0.35	0.33	0.33	0.34	0.95	1.04		0.373	0.1534	0.2601	4.9655e-07	3.0204e-07	1.3245e-07	1.7057e-07	0.8346	0.9135
			urea	0.99	0.93	0.87	0.75	0.79	0.71	0.7	1.06	0.99		0.8944	0.4626	0.2868	0.0266	0.067	0.0066	0.0084	0.6615	0.9208
			ornithine	0.85	0.75	0.85	0.67	0.6	0.59	0.6	0.89	1.02		0.1809	0.0167	0.1978	0.0017	0.0002	8.441e-05	0.0002	0.3563	0.7611
			proline	0.82	0.77	0.82	0.6	0.52	0.56	0.53	0.87	0.93		0.0637	0.0186	0.0557	4.4917e-05	2.4361e-06	1.0384e-05	2.0702e-06	0.2545	0.5201
			citrulline	0.94	0.9	0.83	0.71	0.74	0.68	0.65	1.04	0.96		0.4203	0.2033	0.015	9.0452e-05	0.0005	2.6244e-05	5.4183e-06	0.5023	0.5345
			homocitrulline	0.88	0.9	0.76	5.39	4.88	5.54	4.21	0.91	0.76		0.6518	0.7518	0.116	8.8433e-06	1.1805e-05	6.2884e-06	0.0002	0.9089	0.1666
			dimethylarginine (SDMA + ADMA)	1	0.66	0.95	1.21	0.89	0.79	0.85	0.74	1.07		0.9688	0.0451	0.849	0.4972	0.5695	0.1787	0.4727	0.2176	0.5183
			N-acetylarginine	0.84	1.38	0.49	2.97	5.49	4.85	3.17	1.85	0.65		0.7661	0.9716	0.0412	0.0092	0.0003	0.0042	0.0231	0.1593	0.4662
			N-delta-acetylornithine	0.84	0.71	0.77	0.48	0.35	0.4	0.32	0.74	0.8		0.3322	0.0563	0.2037	0.0001	1.2875e-06	8.7519e-06	6.0216e-07	0.0851	0.2835
			trans-4-hydroxyproline	1.88	0.84	0.92	2.15	1.67	0.96	0.82	0.78	0.86		0.0333	0.3529	0.9272	0.0147	0.1008	0.5688	0.5254	0.3659	0.9474
			pro-hydroxy-pro	1.2	0.8	1.05	0.91	0.91	0.61	0.79	0.99	1.29		0.3965	0.1971	0.7776	0.7213	0.6278	0.0175	0.2957	0.8975	0.1513
			N-acetylcitrulline	1.21	0.84	0.59	1.28	0.94	0.89	0.46	0.74	0.52		0.5871	0.5859	0.0603	0.3956	0.9688	0.8141	0.0204	0.4172	0.0342
		Creatine Metabolism	creatine	1.11	0.75	1.12	0.7	0.46	0.48	0.46	0.66	0.98		0.347	0.0474	0.3761	0.0096	4.4518e-06	4.7934e-06	3.8638e-06	0.0051	0.9311
			creatinine	1.06	0.85	1.06	0.61	0.55	0.49	0.55	0.9	1.12		0.4735	0.0851	0.494	3.0143e-05	1.455e-06	6.8798e-08	1.3411e-06	0.2337	0.2166
			guanidinoacetate	0.54	0.46	0.64	0.93	2.68	0.79	3.13	2.87	3.97		0.2541	0.1716	0.1767	0.8486	0.013	0.6682	0.0216	0.0083	0.008
		Polyamine Metabolism	spermidine	0.9	0.39	0.29	0.68	0.76	0.29	0.25	1.12	0.84		0.5798	3.2089e-06	2.4244e-07	0.0439	0.1553	7.9042e-08	3.0988e-08	0.5156	0.6795
			5-methylthioadenosine (MTA)	0.95	0.9	0.83	2.96	4.83	2.82	4.2	1.63	1.49		0.757	0.4428	0.1405	6.8848e-09	4.546e-12	1.8803e-08	3.6819e-11	0.0007	0.0043
		Guanidino and Acetamido Metabolism	4-guanidinobutanoate	1.16	1.24	1.28	0.48	0.5	0.52	0.55	1.04	1.07		0.5714	0.2596	0.2958	0.0009	0.0031	0.0037	0.0101	0.6183	0.6789
			guanidinosuccinate	0.16	2.28	0.34	0.36	2.18	5.1	4.56	6.02	0.89		0.0026	0.0854	0.0104	0.0422	0.0385	0.006	0.0106	0.0002	0.8121
		Glutathione Metabolism	glutathione, reduced (GSH)	0.69	1.06	1.02	2.17	2.81	3.32	4.14	1.3	1.25		0.3605	0.8169	0.9566	0.0037	0.0002	0.0002	1.886e-05	0.2775	0.3605
			glutathione, oxidized (GSSG)	1.05	0.98	0.89	2.69	3.69	2.52	3.12	1.37	1.24		0.7352	0.9151	0.2418	1.689e-09	5.21e-12	4.2661e-09	7.783e-11	0.0045	0.0523
			cysteine-glutathione disulfide	0.91	0.81	0.96	0.28	0.28	0.25	0.3	0.98	1.17		0.279	0.0329	0.6459	1.95e-13	1.93e-13	3.7e-14	5.09e-13	0.9952	0.0857
			S-methylglutathione	1.02	1.13	1.03	2.89	4.54	3.21	4.56	1.57	1.42		0.9326	0.4043	0.8498	2.21e-07	2.1527e-10	3.8886e-08	1.7609e-10	0.0031	0.0147
			5-oxoproline	1.1	0.98	0.93	1.04	1.34	0.93	1.14	1.29	1.22		0.2606	0.7707	0.3812	0.6497	0.0015	0.3335	0.1364	0.0046	0.0185
			ophthalmate	1.54	0.72	0.73	2.66	2.98	1.24	1.41	1.12	1.14		0.4268	0.667	0.4083	0.0273	0.0056	0.2797	0.1762	0.4944	0.776
			norophthalmate*	0.78	0.85	1.1	0.39	0.35	0.43	0.5	0.9	1.17		0.2394	0.5036	0.8734	0.0017	0.0008	0.0062	0.0208	0.756	0.6039
			4-hydroxy-nonenal-glutathione	1.62	2.28	1.13	1.12	2.6	1.58	1.81	2.31	1.15		0.2218	0.0316	0.8529	0.8457	0.02	0.2323	0.1671	0.0308	0.8438
	Peptide	Gamma-glutamyl Amino Acid	gamma-glutamylglutamate	1.16	1.29	0.79	2.04	3.09	2.26	2.1	1.51	0.93		0.672	0.8269	0.2679	0.0426	0.0041	0.065	0.1211	0.3138	0.7469
			gamma-glutamylglutamine	0.78	0.85	0.83	0.83	0.88	0.9	0.94	1.05	1.04		0.1884	0.2935	0.2256	0.3105	0.5809	0.4568	0.6571	0.638	0.7616
			gamma-glutamylglycine	0.79	0.82	0.97	0.81	0.79	0.84	0.97	0.98	1.16		0.0314	0.0479	0.7125	0.0488	0.0342	0.0732	0.7423	0.8662	0.1363
			gamma-glutamylhistidine	0.89	0.86	0.77	0.07	0.06	0.07	0.05	0.87	0.78		0.5166	0.7324	0.3217	1.831e-12	1.037e-12	3.043e-12	5.97e-13	0.7244	0.3167
			gamma-glutamylisoleucine*	0.88	1.19	1.04	0.96	1.32	1.31	1.58	1.39	1.21		0.2391	0.2234	0.7966	0.6769	0.0163	0.053	0.0005	0.0061	0.0551
			gamma-glutamylleucine	0.92	1.17	1.07	1.11	1.48	1.41	1.71	1.33	1.21		0.3291	0.1276	0.446	0.2179	0.0001	0.0008	1.409e-06	0.0028	0.0187
			gamma-glutamyllysine	0.75	0.47	1.18	0.35	0.17	0.22	0.27	0.49	1.23		0.3377	0.0664	0.7419	0.0015	1.312e-05	0.0001	0.0004	0.072	0.7112
			gamma-glutamylphenylalanine	0.89	0.69	0.93	1.1	0.89	0.85	0.93	0.81	1.1		0.4268	0.017	0.7325	0.6509	0.4202	0.2067	0.7237	0.2133	0.3565
			gamma-glutamylthreonine*	1.53	1.55	0.76	15.15	32.62	15.32	16.25	2.15	1.06		0.2052	0.5322	0.227	2.784e-07	2.5621e-09	1.3651e-06	7.3163e-07	0.0433	0.7975
			gamma-glutamyltyrosine	0.86	1.01	0.85	1.24	1.02	1.46	1.01	0.82	0.69		0.5442	0.8324	0.5818	0.5856	0.8329	0.3497	0.877	0.4512	0.2779
			gamma-glutamylvaline	0.91	1.24	0.97	1.56	2.43	2.13	2.58	1.56	1.21		0.6108	0.2538	0.7439	0.004	1.6096e-06	5.747e-05	1.0289e-06	0.0047	0.1183
		Dipeptide Derivative	anserine	1.07	0.61	1.07	0.28	0.16	0.16	0.16	0.57	1		0.8158	0.4426	0.8462	3.8392e-06	3.5209e-07	3.3241e-07	3.2102e-07	0.3313	0.9883
		Dipeptide	alanylleucine	0.82	0.68	1.07	0.56	0.46	0.47	0.6	0.82	1.29		0.4708	0.2026	0.8975	0.0466	0.0213	0.0132	0.1224	0.718	0.2932
			glutamine-leucine	1.03	0.96	0.68	0.45	0.57	0.42	0.38	1.25	0.89		0.7504	0.8308	0.2001	0.0261	0.1659	0.0077	0.0053	0.3556	0.8746
			glycylisoleucine	0.86	0.65	0.73	0.66	0.53	0.5	0.45	0.8	0.89		0.5573	0.1058	0.1592	0.0665	0.0288	0.0061	0.004	0.6904	0.8622
			glycylleucine	0.83	0.69	0.83	0.65	0.49	0.54	0.48	0.75	0.89		0.4314	0.0944	0.3216	0.0534	0.0071	0.0066	0.0043	0.3698	0.8552
			glycylvaline	0.84	0.75	0.84	0.73	0.6	0.65	0.6	0.83	0.93		0.5146	0.2582	0.3743	0.1292	0.0695	0.0496	0.0424	0.7452	0.9401
			isoleucylglycine	0.93	0.82	0.87	0.75	0.76	0.66	0.71	1.02	1.09		0.7086	0.2598	0.3197	0.0543	0.1217	0.0099	0.0344	0.6785	0.5822
			leucylglycine	0.9	0.74	1	0.64	0.56	0.53	0.63	0.87	1.18		0.7835	0.3218	0.8193	0.0808	0.0548	0.0173	0.0603	0.8468	0.5638
			lysylleucine	0.75	0.68	1.07	0.47	0.32	0.43	0.46	0.68	1.07		0.2627	0.2751	0.8106	0.0065	0.0004	0.007	0.0123	0.2751	0.8106
			phenylalanylalanine	0.6	0.9	1.42	0.64	0.43	0.95	1.01	0.68	1.07		0.253	0.8053	0.4972	0.1157	0.0451	0.8341	0.8021	0.6342	0.967
			phenylalanylglycine	0.82	0.89	1.23	0.58	0.51	0.63	0.76	0.87	1.21		0.7399	0.9908	0.7799	0.1395	0.1434	0.2403	0.3801	0.9876	0.7593
			prolylglycine	0.91	0.68	0.86	0.68	0.52	0.51	0.49	0.77	0.97		0.557	0.0605	0.3222	0.0049	0.0004	0.0002	0.0001	0.3345	0.9794
			tryptophylglycine	0.58	0.58	1.23	0.26	0.18	0.26	0.38	0.69	1.45		0.2002	0.2997	0.684	0.0026	0.0005	0.0048	0.0305	0.5113	0.4285
			valylglutamine	0.9	0.65	0.93	0.85	0.74	0.61	0.76	0.87	1.24		0.7347	0.0858	0.6318	0.4525	0.3638	0.0367	0.296	0.8727	0.2638
			valylglycine	0.92	0.77	0.94	0.73	0.72	0.61	0.73	0.99	1.2		0.6803	0.2276	0.6825	0.0906	0.1289	0.0163	0.1296	0.8504	0.3203
			valylleucine	0.8	0.67	1	0.51	0.47	0.43	0.59	0.92	1.36		0.3769	0.2029	0.9058	0.011	0.0088	0.0042	0.0492	0.9232	0.2856
			leucylglutamine*	0.82	0.63	0.99	0.51	0.46	0.4	0.56	0.9	1.41		0.5515	0.2671	0.7596	0.0222	0.0372	0.0066	0.068	0.8128	0.297
	Carbohydrate	Glycolysis, Gluconeogenesis, and Pyruvate Metabolism	1,5-anhydroglucitol (1,5-AG)	1.05	0.98	0.84	0.33	0.72	0.31	0.58	2.16	1.86		0.8635	0.6502	0.3834	4.688e-05	0.2007	9.6801e-05	0.0258	0.0013	0.0311
			glucose	0.86	0.93	0.96	1.28	1.24	1.4	1.39	0.97	1		0.0663	0.4492	0.6441	0.0103	0.0215	0.0006	0.0007	0.7497	0.9833
			glucose-6-phosphate (G6P)	0.41	0.34	0.81	0.67	0.24	0.56	0.48	0.36	0.86		0.2747	0.038	0.614	0.8993	0.0398	0.2397	0.1302	0.0519	0.721
			Isobar: fructose 1,6-diphosphate, glucose 1,6-diphosphate, myo-inositol 1,4 or 1,3-diphosphate	0.64	0.28	0.66	0.48	0.2	0.21	0.2	0.41	0.98		0.4242	0.015	0.3693	0.0571	0.0014	0.0009	0.0011	0.1192	0.9298
			dihydroxyacetone phosphate (DHAP)	0.67	0.42	0.78	1.09	0.55	0.68	0.64	0.5	0.95		0.1668	0.015	0.3835	0.77	0.0313	0.1495	0.0931	0.0579	0.7971
			3-phosphoglycerate	0.94	0.97	1.03	0.89	1.08	0.92	1.19	1.22	1.29		0.6723	0.7341	0.7889	0.4966	0.6021	0.5503	0.2316	0.2348	0.0792
			phosphoenolpyruvate (PEP)	0.87	0.89	1	1.04	1.19	1.06	1.37	1.15	1.29		0.4168	0.406	0.9654	0.7598	0.2986	0.7745	0.0652	0.4586	0.1134
			pyruvate	0.83	0.88	0.92	1.3	1.17	1.39	1.3	0.9	0.94		0.0422	0.1724	0.4196	0.0062	0.0881	0.001	0.0049	0.2332	0.5298
			lactate	0.86	1.05	0.96	1.37	1.34	1.68	1.5	0.98	0.89		0.1446	0.6689	0.6692	0.0033	0.0055	2.4533e-05	0.0004	0.829	0.2892
			glycerate	1.01	0.88	1.02	1.25	1.18	1.1	1.2	0.95	1.1		0.8798	0.1417	0.7223	0.0104	0.049	0.2787	0.0318	0.4861	0.2528
		Pentose Phosphate Pathway	6-phosphogluconate	1.06	0.94	0.78	0.86	1.14	0.77	0.84	1.32	1.09		0.5763	0.5879	0.057	0.2593	0.2676	0.0324	0.1654	0.0311	0.4089
			ribose 5-phosphate	0.97	0.46	0.82	1.46	0.87	0.69	0.73	0.59	1.06		0.7054	0.0061	0.5118	0.1828	0.4469	0.2221	0.3012	0.0423	0.8457
			ribose 1-phosphate	0.44	0.29	0.77	0.28	0.11	0.18	0.19	0.38	1		0.0006	1.5534e-06	0.2291	9.1353e-07	2.4845e-11	4.6636e-09	4.8903e-09	3.5279e-05	0.9821
			ribulose/xylulose 5-phosphate	0.77	0.49	1.01	0.85	0.48	0.53	0.64	0.57	1.2		0.4129	0.0889	0.7152	0.352	0.0177	0.0711	0.1916	0.1234	0.5906
		Pentose Metabolism	ribulose	0.92	0.98	0.9	1.05	1.1	1.11	1.07	1.05	0.96		0.467	0.7659	0.2894	0.5471	0.3319	0.3047	0.5244	0.7077	0.6906
			ribose	1.25	1.03	1.05	1.09	1.15	0.89	0.97	1.06	1.09		0.005	0.7368	0.5139	0.2279	0.0471	0.1431	0.7398	0.4008	0.2503
			ribitol	1.06	1.2	0.87	0.36	0.73	0.41	0.6	2.03	1.47		0.5291	0.5575	0.5071	0.0003	0.3414	0.0003	0.0316	0.0038	0.0649
			ribonate	1.08	0.8	0.99	0.81	0.71	0.61	0.65	0.87	1.07		0.7585	0.5004	0.8421	0.2924	0.1296	0.0492	0.0482	0.6266	0.9921
			xylonate	1.06	0.94	1	0.64	0.59	0.57	0.56	0.92	0.99		0.7151	0.75	0.9032	0.0121	0.0059	0.0023	0.0018	0.761	0.9147
			xylitol	0.91	0.8	0.84	0.8	0.84	0.71	0.78	1.05	1.1		0.4807	0.1466	0.1806	0.0691	0.23	0.0129	0.0703	0.5086	0.4359
			fucose	0.74	1	0.82	2.45	2.77	3.32	3.07	1.13	0.92		0.0749	0.8579	0.2185	4.5964e-05	4.6411e-06	3.0597e-07	1.0785e-06	0.3697	0.6008
		Glycogen Metabolism	maltohexaose	1	1.36	0.84	116.22	137.95	158.11	116.07	1.19	0.73		1	0.1237	0.6634	1.2141e-06	3.2773e-08	3.0264e-08	8.809e-08	0.132	0.638
			maltopentaose	0.71	1.1	0.88	28.19	29.5	43.9	36.77	1.05	0.84		0.1724	0.666	0.4541	8.458e-12	3.781e-12	4.33e-13	1.326e-12	0.6356	0.4797
			maltotetraose	0.76	1.24	0.93	12.07	13.96	19.5	17	1.16	0.87		0.3453	0.1414	0.803	2.0553e-06	8.7232e-08	7.0807e-09	1.7947e-08	0.1927	0.6691
			maltotriose	0.64	1.06	0.95	51.27	54.52	84.64	80.73	1.06	0.95		0.0542	0.7978	0.8756	2.2212e-11	1.3954e-11	5.19e-13	6.55e-13	0.7923	0.8813
			maltose	0.4	0.82	0.95	58.78	53.35	119.61	125.26	0.91	1.05		0.1613	0.7245	0.9223	1.2884e-09	1.8029e-09	1.5481e-10	1.3028e-10	0.8696	0.9275
		Fructose, Mannose and Galactose Metabolism	fructose	1.02	0.98	0.99	2.94	1.84	2.84	1.79	0.62	0.63		0.937	0.9877	0.9759	4.0465e-07	0.0004	4.7097e-07	0.0005	0.0103	0.0093
			mannose	0.88	1.03	0.94	1.52	1.57	1.77	1.67	1.03	0.95		0.0958	0.7519	0.4181	8.1288e-06	3.079e-06	6.137e-08	3.4584e-07	0.6982	0.4597
			tagatose	0.95	0.79	0.79	0.88	0.68	0.74	0.57	0.77	0.77		0.8252	0.1301	0.1711	0.4796	0.014	0.0501	0.0008	0.0652	0.0885
			galactonate	1.11	0.62	0.84	0.88	0.72	0.49	0.54	0.82	1.11		0.4945	0.0511	0.3745	0.7677	0.1796	0.0056	0.0065	0.2894	0.9485
		Nucleotide Sugar	cytidine 5'-monophospho-N-acetylneuraminic acid	1.03	1.12	0.86	3.39	5.2	3.67	4.31	1.53	1.18		0.8239	0.521	0.3236	5.146e-09	1.6526e-11	2.1256e-09	1.5388e-10	0.0062	0.1933
		Aminosugar Metabolism	glucosamine-6-phosphate	0.29	0.27	0.97	0.15	0.04	0.14	0.14	0.27	1		0.0316	0.0149	0.941	3.1517e-05	6.7827e-08	1.3368e-05	1.3368e-05	0.0176	1
			glucuronate	1.09	1.12	0.93	0.88	0.86	0.9	0.73	0.97	0.81		0.3314	0.1983	0.333	0.1402	0.1037	0.2442	0.0012	0.8698	0.0207
			N-acetyl-glucosamine 1-phosphate	0.97	0.84	1.06	0.54	0.53	0.47	0.58	0.97	1.22		0.6768	0.0601	0.6488	2.7959e-07	1.0461e-07	8.6983e-09	8.2582e-07	0.6743	0.0559
			N-acetylneuraminate	0.91	0.63	0.82	0.9	0.83	0.62	0.75	0.93	1.2		0.5496	0.0111	0.392	0.3497	0.1464	0.0049	0.0902	0.5893	0.1953
			erythronate*	1.09	1.09	0.93	1.62	0.51	1.63	0.44	0.32	0.27		0.538	0.5512	0.6373	0.0069	0.0004	0.0072	2.5905e-05	2.7976e-07	2.4051e-08
	Energy	TCA Cycle	citrate	1.11	1.35	1.08	9.64	5.79	11.7	5.64	0.6	0.48		0.8855	0.6765	0.7279	0.076	0.0741	0.0435	0.049	0.9895	0.955
			alpha-ketoglutarate	0.74	1	0.68	0.99	1.52	1.33	1.39	1.53	1.04		0.1167	0.8088	0.0802	0.9946	0.0434	0.1774	0.0651	0.044	0.5917
			succinylcarnitine	1.81	1.35	0.82	7.78	7.89	5.81	3.58	1.01	0.62		0.009	0.1545	0.2585	1.2884e-09	1.1059e-09	2.3186e-08	9.4569e-06	0.94	0.0175
			succinate	1.07	1.18	0.78	0.6	0.82	0.66	0.6	1.38	0.91		0.6939	0.4799	0.2386	0.0299	0.4927	0.0581	0.0302	0.1199	0.7564
			fumarate	1.03	0.98	0.82	1.12	1.36	1.07	1.09	1.21	1.02		0.7234	0.8536	0.0513	0.1921	0.0022	0.433	0.3179	0.0476	0.8258
			malate	1.08	1.04	0.87	1.22	1.44	1.17	1.15	1.18	0.98		0.2025	0.5613	0.0403	0.0045	8.4965e-06	0.0237	0.0416	0.0199	0.7955
			oxaloacetate	1.05	1.7	1.44	2.44	3.9	3.96	5.34	1.6	1.35		0.9184	0.2294	0.1953	0.0287	0.0014	0.002	6.4575e-05	0.2162	0.1836
			tricarballylate	0.8	0.9	0.86	0.27	0.29	0.31	0.32	1.07	1.02		0.0911	0.4199	0.2497	6.6575e-10	1.8447e-09	4.4904e-09	6.1508e-09	0.6157	0.8823
		Oxidative Phosphorylation	acetylphosphate	0.79	0.28	1.18	0.32	0.14	0.11	0.21	0.43	1.81		0.7079	0.006	0.5648	0.0042	1.068e-05	5.5536e-06	0.0001	0.026	0.2323
			phosphate	0.97	0.95	1.01	0.94	0.85	0.92	0.88	0.91	0.97		0.3753	0.1141	0.8326	0.0675	9.051e-05	0.014	0.0015	0.0104	0.3639
	Lipid	Medium Chain Fatty Acid	caproate (6:0)	1.07	2.07	0.97	2.13	4.31	4.1	3.9	2.02	0.95		0.8843	0.0034	0.8754	0.0025	3.8587e-07	1.0819e-06	7.9731e-07	0.0017	0.8999
			caprate (10:0)	1.12	0.86	1.05	0.43	0.39	0.33	0.37	0.9	1.11		0.6246	0.458	0.6651	0.0006	0.0001	2.4664e-05	0.0001	0.5387	0.5748
			laurate (12:0)	1.2	0.87	0.88	0.3	0.32	0.22	0.24	1.07	1.09		0.4551	0.6743	0.5236	8.6156e-05	0.0002	4.3845e-06	5.8244e-06	0.7393	0.9096
			5-dodecenoate (12:1n7)	1.48	0.93	1.18	0.17	0.18	0.11	0.14	1.03	1.3		0.2235	0.9625	0.9474	3.1637e-05	4.6356e-05	1.5988e-06	2.4186e-06	0.8814	0.8665
		Long Chain Fatty Acid	myristate (14:0)	1.17	1.23	0.84	0.56	0.76	0.6	0.55	1.34	0.92		0.2457	0.1853	0.261	0.0015	0.0849	0.0022	0.0004	0.0851	0.4789
			myristoleate (14:1n5)	1.71	1.33	1.17	0.24	0.3	0.18	0.2	1.25	1.1		0.0614	0.233	0.8826	5.1308e-05	0.0006	7.984e-06	5.6392e-06	0.3594	0.8899
			pentadecanoate (15:0)	1.09	1.05	0.92	0.85	0.91	0.82	0.77	1.07	0.94		0.3348	0.6312	0.2945	0.0947	0.3605	0.0348	0.0064	0.4272	0.4603
			palmitate (16:0)	1	1.01	0.88	0.68	0.78	0.69	0.69	1.15	1		0.8357	0.892	0.1513	6.3093e-05	0.0045	5.2493e-05	6.4331e-05	0.1022	0.9368
			palmitoleate (16:1n7)	1.38	1.77	1.07	0.47	0.76	0.61	0.59	1.62	0.98		0.1347	0.0201	0.7817	0.0014	0.1203	0.0131	0.0083	0.0557	0.8445
			margarate (17:0)	0.96	0.92	0.74	0.54	0.62	0.52	0.48	1.14	0.92		0.7022	0.6115	0.2038	0.0864	0.2364	0.0128	0.0077	0.5715	0.8293
			10-heptadecenoate (17:1n7)	1.18	1.27	0.83	0.65	0.91	0.69	0.64	1.41	0.92		0.0985	0.0382	0.0735	0.0005	0.4387	0.0017	0.0002	0.0037	0.4011
			stearate (18:0)	1.04	0.95	0.84	0.71	0.77	0.65	0.62	1.09	0.97		0.5672	0.643	0.242	0.0554	0.1784	0.0053	0.0042	0.5364	0.9191
			oleate (18:1n9)	0.88	0.93	0.79	0.49	0.5	0.52	0.45	1.02	0.86		0.5166	0.5292	0.1721	0.0017	0.0027	0.0018	0.0004	0.8531	0.5661
			cis-vaccenate (18:1n7)	0.72	1.4	0.99	0.52	0.54	1.01	0.74	1.03	0.73		0.2981	0.7078	0.6455	0.0328	0.0373	0.4191	0.1212	0.9522	0.4404
			nonadecanoate (19:0)	1.23	0.97	0.82	0.47	0.51	0.37	0.34	1.08	0.9		0.2584	0.7068	0.5162	0.1011	0.1681	0.0035	0.0035	0.7791	0.9958
			10-nonadecenoate (19:1n9)	1.02	1.04	0.66	0.48	0.64	0.49	0.42	1.33	0.85		0.4957	0.8865	0.1335	0.0532	0.4054	0.0164	0.005	0.2468	0.6144
			arachidate (20:0)	1.05	1.26	0.83	1.3	1.45	1.55	1.15	1.12	0.74		0.5314	0.7995	0.4163	0.2405	0.1087	0.4173	0.8403	0.6481	0.54
			eicosenoate (20:1n9 or 11)	0.98	1.14	0.78	0.71	0.97	0.83	0.77	1.36	0.93		0.6485	0.5031	0.266	0.3573	0.5912	0.4782	0.3014	0.1511	0.74
			erucate (22:1n9)	0.9	1.33	0.77	0.96	1.43	1.43	1.24	1.49	0.87		0.7952	0.5073	0.3502	0.61	0.0599	0.3629	0.4548	0.1578	0.8682
		Polyunsaturated Fatty Acid (n3 and n6)	stearidonate (18:4n3)	1.51	1.14	0.86	0.23	0.37	0.17	0.21	1.59	1.2		0.277	0.5281	0.6132	0.0003	0.0069	9.5867e-05	0.0001	0.2265	0.9299
			eicosapentaenoate (EPA; 20:5n3)	1.03	1.26	0.85	0.25	0.38	0.3	0.32	1.56	1.05		0.8822	0.178	0.535	1.0031e-06	0.0002	2.1285e-05	2.3365e-05	0.051	0.9708
			docosapentaenoate (n3 DPA; 22:5n3)	0.92	1.21	0.83	0.63	0.87	0.83	0.78	1.38	0.94		0.4267	0.0918	0.1104	0.0004	0.2388	0.1312	0.0507	0.0075	0.6257
			docosahexaenoate (DHA; 22:6n3)	0.88	0.88	0.93	0.85	0.83	0.86	0.88	0.97	1.03		0.163	0.16	0.4884	0.1005	0.0571	0.0985	0.2186	0.7738	0.6527
			docosatrienoate (22:3n3)	0.77	1.06	0.96	1.44	1.77	1.98	2.2	1.23	1.12		0.5374	0.5437	0.5968	0.107	0.0072	0.0076	0.0058	0.2194	0.9142
			linoleate (18:2n6)	1.08	1.01	0.87	0.71	0.79	0.66	0.64	1.12	0.97		0.3659	0.92	0.1382	0.0018	0.0322	0.0002	8.2677e-05	0.2309	0.6886
			linolenate [alpha or gamma; (18:3n3 or 6)]	1.09	1.11	0.81	0.39	0.52	0.4	0.39	1.33	0.97		0.6604	0.4631	0.3274	0.0002	0.0058	0.0004	0.0002	0.18	0.7186
			dihomo-linolenate (20:3n3 or n6)	0.93	0.97	0.91	1.29	1.33	1.35	1.3	1.03	0.96		0.5932	0.8901	0.3817	0.0308	0.012	0.0126	0.0263	0.6756	0.7458
			arachidonate (20:4n6)	0.85	0.96	0.95	0.71	0.73	0.8	0.81	1.03	1.02		0.1514	0.6702	0.6112	0.0051	0.0101	0.053	0.0806	0.7706	0.8347
			adrenate (22:4n6)	0.88	1.04	0.84	0.82	0.97	0.97	0.92	1.18	0.96		0.7682	0.7284	0.3355	0.4769	0.7303	0.9422	0.7398	0.2946	0.795
			docosadienoate (22:2n6)	0.96	1.27	0.89	1.14	1.39	1.52	1.29	1.22	0.85		0.5823	0.5275	0.6847	0.3236	0.082	0.286	0.4056	0.4273	0.8088
			dihomo-linoleate (20:2n6)	0.97	0.98	0.77	0.9	1.04	0.92	0.83	1.15	0.91		0.7405	0.9924	0.2423	0.9293	0.4112	0.8009	0.4922	0.4625	0.6621
		Fatty Acid, Branched	15-methylpalmitate (isobar with 2-methylpalmitate)	1.08	0.98	0.76	0.54	0.64	0.49	0.45	1.19	0.92		0.4015	0.9078	0.1903	0.0329	0.1763	0.0035	0.0015	0.3924	0.7222
			17-methylstearate	0.98	1.01	0.61	0.35	0.43	0.36	0.27	1.22	0.73		0.602	0.8216	0.1069	0.0087	0.0492	0.0014	0.0003	0.4408	0.5136
		Fatty Acid, Dicarboxylate	2-hydroxyglutarate	1.36	0.92	1.04	1.21	1.14	0.82	0.87	0.94	1.07		0.0062	0.4438	0.7731	0.0684	0.1613	0.0736	0.2186	0.6479	0.5491
			adipate	1.64	0.97	0.9	0.26	0.23	0.15	0.13	0.89	0.82		0.0301	0.9765	0.691	2.6047e-05	8.7334e-06	9.2678e-08	1.5388e-08	0.6673	0.4271
			2-hydroxyadipate	1.54	1.01	1.07	0.33	0.54	0.21	0.38	1.66	1.76		0.1575	0.9162	0.3653	0.0009	0.0582	2.8395e-05	0.0002	0.083	0.443
			azelate (nonanedioate)	1.46	1.59	1.03	0.6	0.96	0.65	0.67	1.59	1.03		0.2114	0.1729	0.9826	0.0539	0.8141	0.0686	0.1467	0.0862	0.6878
			tetradecanedioate	1.09	0.97	0.83	0.7	0.65	0.63	0.5	0.93	0.79		0.8359	0.8923	0.2533	0.0221	0.007	0.0101	0.0002	0.6189	0.1372
			hexadecanedioate	1.04	0.77	0.82	1.03	0.73	0.76	0.57	0.71	0.75		0.9683	0.1787	0.2268	0.856	0.0646	0.1207	0.0037	0.0922	0.1207
			octadecanedioate	1.35	1.31	0.92	0.67	1.04	0.65	0.71	1.54	1.09		0.3487	0.2257	0.7818	0.1273	0.8979	0.2087	0.2796	0.1003	0.8543
		Fatty Acid, Amide	linoleamide (18:2n6)	1.09	1.09	1.15	0.63	0.68	0.63	0.72	1.09	1.15		0.5558	0.6513	0.6811	0.14	0.3174	0.1087	0.2409	0.6181	0.6473
		Fatty Acid, Amino	2-aminoheptanoate	1.15	1.79	1.03	0.44	0.86	0.69	0.76	1.94	1.11		0.8957	0.301	0.6087	0.0227	0.6214	0.1442	0.2609	0.065	0.7232
			2-aminooctanoate	1.27	1.22	0.87	0.31	0.28	0.3	0.19	0.9	0.64		0.1529	0.4363	0.5247	2.6626e-07	7.0834e-08	5.5491e-08	7.8778e-10	0.5699	0.0554
		Fatty Acid Synthesis	malonylcarnitine	0.77	0.68	0.72	0.58	0.46	0.51	0.43	0.8	0.84		0.0705	0.0118	0.0142	0.0002	5.3209e-06	2.8524e-05	8.5192e-07	0.1458	0.1679
		Fatty Acid Metabolism (also BCAA Metabolism)	butyrylglycine	0.9	0.53	0.56	0.28	0.18	0.17	0.11	0.63	0.66		0.599	0.0076	0.047	6.8669e-06	3.1493e-08	2.5465e-08	1.1709e-09	0.0315	0.156
			propionylcarnitine	1.61	0.84	0.85	2.95	1.93	1.54	1.02	0.66	0.67		0.0273	0.3864	0.9879	5.8061e-05	0.0233	0.1149	0.9549	0.0222	0.1274
			propionylglycine	1.26	0.67	0.7	0.36	0.34	0.19	0.19	0.94	0.98		0.4474	0.1091	0.2543	0.0012	0.0003	2.6139e-06	2.5252e-06	0.6144	0.9889
			methylmalonate (MMA)	1.32	1.12	0.87	1.28	1.67	1.09	1.11	1.3	1.02		0.0234	0.3213	0.2941	0.0478	0.0002	0.5055	0.3973	0.0324	0.8543
		Fatty Acid Metabolism(Acyl Glycine)	valerylglycine	1.2	0.56	0.73	0.51	0.45	0.24	0.27	0.87	1.14		0.3045	0.0022	0.1448	0.0008	5.4547e-05	1.5847e-08	1.0886e-07	0.3014	0.3957
			hexanoylglycine	0.81	0.57	0.56	0.21	0.14	0.15	0.1	0.69	0.68		0.3301	0.0175	0.0627	2.5032e-06	3.4037e-08	6.3862e-08	4.3275e-09	0.0781	0.2272
			N-octanoylglycine	0.7	0.48	0.57	0.12	0.08	0.08	0.06	0.63	0.76		0.2792	0.0663	0.1343	9.963e-08	7.9127e-09	1.6167e-08	3.1275e-09	0.2618	0.4461
			N-palmitoyl glycine	0.62	0.71	0.53	0.32	0.3	0.36	0.26	0.96	0.72		0.0827	0.1233	0.0138	0.0004	0.0004	0.0007	4.1097e-05	0.9698	0.2832
		Fatty Acid Metabolism(Acyl Carnitine)	acetylcarnitine	1.55	0.86	0.77	4.44	2.44	2.45	1.21	0.55	0.49		0.0133	0.2737	0.1841	3.9137e-09	2.8342e-05	2.6448e-05	0.2777	0.0008	0.0004
			hydroxybutyrylcarnitine*	1.17	0.93	0.83	0.19	0.1	0.15	0.07	0.55	0.49		0.3506	0.5897	0.6311	2.4303e-07	6.1975e-10	8.5703e-09	4.1395e-11	0.0104	0.0119
			hexenedioylcarnitine*	1.98	0.73	1.14	4.96	2.05	1.83	1.19	0.41	0.65		0.0301	0.4411	0.4432	6.1417e-06	0.021	0.0133	0.355	0.0031	0.0966
		Carnitine Metabolism	deoxycarnitine	0.95	0.75	0.91	0.28	0.26	0.22	0.25	0.92	1.13		0.8003	0.1031	0.6067	1.7076e-08	7.3142e-09	8.5603e-10	4.1793e-09	0.6967	0.4441
			carnitine	1.16	0.82	0.88	1.19	0.68	0.84	0.52	0.57	0.61		0.3031	0.1504	0.4884	0.2607	0.0161	0.1785	0.0002	0.001	0.0068
		Ketone Bodies	3-hydroxybutyrate (BHBA)	1.02	0.94	0.92	0.08	0.08	0.08	0.08	1.01	0.98		0.8317	0.8423	0.5885	1.01e-13	1.37e-13	5.6e-14	4.6e-14	0.8355	0.8919
		Fatty Acid, Monohydroxy	2-hydroxystearate	0.99	1.1	0.88	0.62	0.86	0.69	0.76	1.39	1.11		0.9464	0.6348	0.5235	0.0934	0.6251	0.1947	0.2379	0.2226	0.9027
			3-hydroxyoctanoate	1.04	0.74	0.88	0.71	0.59	0.51	0.5	0.82	0.97		0.9953	0.2989	0.753	0.2362	0.0558	0.0324	0.029	0.4346	0.9596
			3-hydroxydecanoate	1.06	1.04	0.82	0.69	0.66	0.68	0.51	0.95	0.75		0.6308	0.5991	0.1399	0.006	0.0055	0.0067	3.5652e-05	0.9757	0.0474
			3-hydroxylaurate	1.16	1.02	1.07	0.53	0.47	0.46	0.43	0.88	0.92		0.4414	0.8651	0.9249	0.0139	0.0061	0.0033	0.0007	0.725	0.5392
			8-hydroxyoctanoate	1.21	1.33	1.05	0.62	0.88	0.67	0.76	1.42	1.12		0.6615	0.3066	0.8883	0.112	0.7679	0.3048	0.5543	0.1892	0.6576
			16-hydroxypalmitate	1.22	0.81	1	1.73	1.35	1.15	1.11	0.78	0.96		0.3401	0.7836	0.8331	0.0735	0.1802	0.5407	0.8478	0.6277	0.6735
			13-HODE + 9-HODE	1.29	1.34	0.94	0.53	0.91	0.55	0.66	1.71	1.19		0.6137	0.3643	0.8066	0.0449	0.6823	0.1014	0.2522	0.1016	0.601
		Fatty Acid, Dihydroxy	12,13-DiHOME	0.99	0.91	0.87	0.57	0.63	0.52	0.56	1.12	1.07		0.8669	0.8563	0.4487	0.0045	0.0251	0.0043	0.0064	0.463	0.8752
			9,10-DiHOME	1.14	1.03	1.1	0.41	0.47	0.38	0.45	1.12	1.19		0.7832	0.8076	0.877	0.0027	0.011	0.0025	0.0083	0.5642	0.6251
			19,20-DiHDPA	0.84	0.99	1.03	0.65	0.67	0.77	0.83	1.03	1.07		0.2629	0.9981	0.9831	0.011	0.0222	0.1212	0.2141	0.7582	0.744
		Eicosanoid	prostaglandin F2alpha	0.87	1.13	0.83	1.04	1.5	1.35	1.42	1.45	1.05		0.5262	0.6512	0.313	0.9524	0.1319	0.257	0.2525	0.1468	0.9912
			5-HETE	0.93	1.51	0.92	0.45	0.85	0.74	0.85	1.9	1.15		0.8793	0.0417	0.6927	0.0013	0.6651	0.195	0.5	0.0038	0.5229
			12-HETE	0.96	1.06	1.26	0.45	0.64	0.49	0.84	1.43	1.71		0.8345	0.9436	0.2361	0.0002	0.0277	0.0003	0.3681	0.0512	0.0027
			15-HETE	0.84	1.42	1.03	0.44	0.61	0.74	0.75	1.39	1.01		0.6258	0.3206	0.9889	0.0255	0.1491	0.391	0.3357	0.3817	0.9142
		Endocannabinoid	oleic ethanolamide	1.04	1.2	0.81	0.43	0.75	0.5	0.59	1.74	1.17		0.5929	0.4195	0.428	0.0153	0.7493	0.0284	0.1076	0.0313	0.5154
			palmitoyl ethanolamide	1.03	1.1	0.93	0.6	0.91	0.64	0.82	1.52	1.28		0.6686	0.5977	0.7103	0.1181	0.8275	0.1417	0.5614	0.078	0.3614
			N-oleoyltaurine	1.11	1.03	0.65	0.2	0.37	0.18	0.21	1.84	1.15		0.2171	0.6661	0.4313	0.0568	0.5962	0.0092	0.0155	0.1562	0.8227
			N-stearoyltaurine	1.25	0.94	0.65	0.41	0.5	0.3	0.26	1.24	0.87		0.3397	0.8832	0.344	0.043	0.1173	0.0033	0.0016	0.6129	0.7635
			N-palmitoyltaurine	1.39	1.28	0.82	0.2	0.38	0.18	0.22	1.92	1.24		0.1251	0.2919	0.6927	0.0028	0.2347	0.0008	0.0038	0.0452	0.5311
			N-linolenoyltaurine *	1.19	1.01	0.87	0.28	0.35	0.24	0.26	1.22	1.05		0.3144	0.7122	0.4386	4.5383e-06	0.0001	9.2198e-07	1.1126e-06	0.2272	0.9383
		Inositol Metabolism	myo-inositol	0.91	0.75	1.08	0.62	0.46	0.52	0.54	0.73	1.05		0.4048	0.0182	0.5398	0.0002	2.0067e-07	2.447e-06	6.9153e-06	0.0115	0.6773
			inositol 1-phosphate (I1P)	0.75	0.86	1.01	0.14	0.1	0.16	0.14	0.74	0.87		0.3038	0.3166	0.5223	2.0053e-07	2.5959e-08	2.1394e-07	6.3484e-08	0.3748	0.6005
		Phospholipid Metabolism	choline	0.77	0.71	0.99	0.56	0.37	0.51	0.47	0.67	0.93		0.1383	0.06	0.9954	0.0005	1.2341e-06	0.0002	5.5058e-05	0.0228	0.6455
			choline phosphate	1.09	0.98	1.29	1.42	1.36	1.27	1.61	0.96	1.27		0.6421	0.9432	0.4095	0.1216	0.2225	0.2396	0.1181	0.7276	0.6818
			glycerophosphorylcholine (GPC)	0.7	0.56	0.88	0.66	0.45	0.53	0.57	0.69	1.08		0.2196	0.1143	0.6298	0.0609	0.0058	0.0276	0.0333	0.2978	0.9319
			ethanolamine	0.66	0.7	0.95	0.41	0.28	0.44	0.4	0.68	0.92		0.0282	0.0296	0.8311	1.7604e-05	4.2655e-08	1.8614e-05	6.4021e-06	0.0186	0.6734
			phosphoethanolamine	1.08	0.8	1	0.57	0.5	0.43	0.47	0.88	1.09		0.4974	0.0448	0.9121	9.7307e-06	4.1631e-07	1.3656e-08	6.5586e-08	0.2075	0.4843
			glycerophosphoethanolamine	0.58	0.48	0.82	0.34	0.22	0.28	0.3	0.63	1.07		0.0739	0.0348	0.4209	0.0004	1.0405e-05	0.0001	0.0001	0.1683	0.9986
			glycerophosphoinositol*	0.62	0.71	0.92	0.36	0.3	0.41	0.45	0.84	1.09		0.0002	0.0024	0.4001	6.1408e-10	2.5969e-11	4.639e-09	2.8672e-08	0.103	0.4054
		Lysolipid	1-palmitoylglycerophosphocholine (16:0)	0.96	1.66	2.45	6.11	5.06	10.6	12.96	0.83	1.22		0.7893	0.5906	0.2108	0.0045	0.0064	0.0023	0.0005	0.88	0.5622
			2-palmitoylglycerophosphocholine*	0.76	1.13	0.79	0.33	0.5	0.5	0.51	1.49	1.04		0.3407	0.6602	0.3273	0.0003	0.0202	0.0111	0.019	0.106	0.8168
			1-palmitoleoylglycerophosphocholine (16:1)*	2.53	2.92	1.09	0.4	1.05	0.46	0.45	2.62	0.97		0.003	0.0027	0.8649	0.0301	0.3795	0.033	0.0349	0.0038	0.9796
			2-palmitoleoylglycerophosphocholine*	4.52	2.34	1.05	1.02	1.95	0.53	0.45	1.93	0.86		0.001	0.0269	0.8809	0.9777	0.0891	0.1917	0.0836	0.094	0.6485
			1-stearoylglycerophosphocholine (18:0)	1.05	1.32	2.19	8.63	6.68	10.85	13.98	0.77	1.29		0.8273	0.6316	0.1907	0.0008	0.0015	0.0004	8.5736e-05	0.8182	0.5357
			2-stearoylglycerophosphocholine*	0.81	1.38	2.19	5.82	4.54	9.9	12.27	0.78	1.24		0.6661	0.6396	0.0635	0.0049	0.0228	0.0005	6.6306e-05	0.5104	0.4295
			1-oleoylglycerophosphocholine (18:1)	2.05	1.29	0.69	0.91	1.91	0.57	0.65	2.1	1.14		0.0145	0.4882	0.2142	0.8807	0.0129	0.0879	0.2321	0.0182	0.5851
			1-linoleoylglycerophosphocholine (18:2n6)	1.62	2.37	2.55	7.24	8.86	10.59	13.93	1.22	1.32		0.2849	0.283	0.2402	0.0091	0.0036	0.0091	0.0027	0.6967	0.6214
			1-linolenoylglycerophosphocholine (18:3n3)*	2.41	2.01	0.93	0.47	1.01	0.39	0.39	2.14	0.99		0.018	0.1648	0.7123	0.2468	0.3822	0.0309	0.0545	0.0486	0.7885
			1-arachidonoylglycerophosphocholine (20:4n6)*	1.86	2.04	2.28	6.97	7.74	7.64	9.51	1.11	1.24		0.1845	0.3028	0.2501	0.0043	0.0015	0.009	0.0024	0.68	0.592
			1-palmitoylplasmenylethanolamine*	0.3	0.55	0.55	0.09	0.07	0.17	0.13	0.72	0.72		0.0043	0.1231	0.2351	3.9894e-06	6.1587e-07	0.0002	7.4061e-05	0.4484	0.6997
			1-stearoylplasmenylethanolamine*	0.45	1.2	1.21	0.1	0.09	0.28	0.23	0.83	0.83		0.0233	0.6064	0.5904	6.701e-07	1.9259e-07	0.001	0.0003	0.6008	0.6169
			1-palmitoylglycerophosphoethanolamine	0.82	0.97	0.84	0.41	0.47	0.49	0.48	1.15	0.99		0.5552	0.6383	0.4533	0.0102	0.0302	0.0135	0.0211	0.631	0.843
			1-stearoylglycerophosphoethanolamine	0.68	0.97	0.83	0.45	0.51	0.64	0.63	1.14	0.98		0.2518	0.6627	0.4251	0.0289	0.0725	0.1244	0.1426	0.6595	0.9398
			2-stearoylglycerophosphoethanolamine*	0.26	0.67	0.66	0.18	0.21	0.46	0.53	1.19	1.17		0.0015	0.1548	0.125	8.3934e-05	0.0004	0.015	0.041	0.5667	0.6496
			1-oleoylglycerophosphoethanolamine	0.93	1.03	0.77	0.39	0.55	0.43	0.45	1.4	1.05		0.9059	0.8875	0.3383	0.0207	0.2086	0.0114	0.0251	0.2475	0.7285
			1-linoleoylglycerophosphoethanolamine*	1.94	1.48	0.85	0.35	0.59	0.26	0.26	1.7	0.97		0.0728	0.7003	0.4776	0.0638	0.5337	0.0022	0.0036	0.202	0.8426
			1-arachidonoylglycerophosphoethanolamine*	1.8	1.62	0.81	0.48	0.94	0.44	0.42	1.94	0.97		0.0451	0.2554	0.5088	0.1534	0.5814	0.0233	0.0357	0.0532	0.8452
			1-palmitoylglycerophosphoinositol*	1	0.98	1.01	0.57	0.64	0.56	0.65	1.12	1.16		0.9511	0.9416	0.9519	0.0286	0.1415	0.0382	0.175	0.4267	0.4341
			1-stearoylglycerophosphoinositol	1.34	1.6	0.99	0.43	0.71	0.51	0.52	1.64	1.02		0.1434	0.055	0.9976	0.0033	0.3166	0.0111	0.0183	0.035	0.8271
			1-oleoylglycerophosphoinositol*	0.82	0.88	0.93	0.35	0.43	0.37	0.49	1.23	1.31		0.9628	0.9527	0.8076	0.2093	0.2726	0.2049	0.415	0.8685	0.6401
			1-linoleoylglycerophosphoinositol*	0.52	1.24	1.35	1.01	1.21	2.42	3.14	1.19	1.3		0.2816	0.631	0.5285	0.8985	0.7754	0.0989	0.0536	0.8745	0.7572
			1-arachidonoylglycerophosphoinositol*	1.53	1.18	1.08	0.85	1.1	0.66	0.77	1.28	1.16		0.206	0.4807	0.7971	0.5319	0.6431	0.2351	0.5735	0.2807	0.5236
			1-stearoylglycerophosphoserine*	1.37	1.02	0.95	0.88	1.02	0.66	0.71	1.16	1.08		0.1433	0.7575	0.9557	0.8016	0.6686	0.1587	0.2672	0.4984	0.7524
			1-palmitoylglycerophosphoglycerol*	0.55	0.92	0.78	0.24	0.41	0.4	0.59	1.73	1.47		0.0342	0.8021	0.5471	0.002	0.0617	0.154	0.7482	0.1455	0.2626
			1-palmitoylglycerophosphoserine*	1.17	1	0.83	0.95	1	0.81	0.71	1.05	0.88		0.6063	0.8815	0.6051	0.9374	0.7355	0.6561	0.4879	0.6774	0.802
			1-stearoylglycerophosphoglycerol	0.88	1.03	0.7	0.54	0.75	0.63	0.6	1.4	0.96		0.7152	0.9749	0.1868	0.0782	0.5257	0.1632	0.1154	0.2435	0.8469
			palmitoyl-oleoyl-glycerophosphoglycerol (2)*	0.88	1.01	0.97	0.61	0.77	0.7	0.85	1.27	1.22		0.5834	0.8942	0.7934	0.0221	0.256	0.0916	0.3916	0.2113	0.3849
			stearoyl-oleoyl-glycerophosphoserine (1)*	0.96	0.71	1.25	1.62	1.14	1.21	1.49	0.7	1.23		0.9349	0.7059	0.3964	0.3374	0.7074	0.5033	0.1973	0.5547	0.5241
			stearoyl-arachidonoyl-glycerophosphoserine (1)*	2	0.93	1.16	1.22	1.15	0.57	0.67	0.94	1.18		0.0093	0.933	0.8472	0.5433	0.4877	0.0441	0.0659	0.9305	0.8448
		Phosphatidylcholine (PC)	palmitoyl-arachidonoyl-glycerophosphocholine (1)*	1.04	1.09	1.28	0.69	0.49	0.72	0.6	0.7	0.83		0.9752	0.4516	0.4497	0.1097	0.0136	0.363	0.0658	0.3255	0.327
			palmitoyl-arachidonoyl-glycerophosphocholine (2)*	0.99	0.91	1.02	0.64	0.67	0.59	0.69	1.05	1.17		0.9761	0.3715	0.8138	0.0004	0.0011	4.1312e-05	0.0021	0.688	0.1329
			palmitoyl-linoleoyl-glycerophosphocholine (1)*	1.17	1.01	1.02	0.75	0.75	0.65	0.66	1	1.01		0.2809	0.7562	0.8844	0.0477	0.0674	0.0083	0.0084	0.8651	0.9964
			palmitoyl-linoleoyl-glycerophosphocholine (2)*	1.15	0.92	1.02	0.74	0.85	0.59	0.75	1.14	1.26		0.3301	0.6049	0.9564	0.0401	0.2327	0.0012	0.0407	0.3533	0.1401
			palmitoyl-oleoyl-glycerophosphocholine (1)*	1.02	1.17	0.92	0.97	1.28	1.11	1.16	1.33	1.04		0.9233	0.2914	0.5954	0.6665	0.2627	0.5907	0.6136	0.1264	0.9736
			stearoyl-arachidonoyl-glycerophosphocholine (1)*	1.29	0.97	1.21	1.03	0.63	0.77	0.59	0.61	0.76		0.8061	0.8417	0.9956	0.6893	0.5308	0.7233	0.3825	0.3084	0.2241
			stearoyl-arachidonoyl-glycerophosphocholine (2)*	1.05	0.97	1.12	0.72	0.73	0.66	0.78	1.02	1.17		0.7785	0.573	0.6075	0.1032	0.1368	0.0176	0.2049	0.8782	0.2245
			palmitoyl-palmitoyl-glycerophosphocholine (1)*	0.8	0.95	0.94	0.75	0.8	0.89	0.94	1.07	1.06		0.1132	0.6557	0.6166	0.0367	0.1001	0.3181	0.5716	0.6205	0.6597
			palmitoyl-palmitoyl-glycerophosphocholine (2)*	0.82	0.85	0.89	0.84	0.96	0.87	1.03	1.13	1.19		0.2393	0.3415	0.455	0.268	0.7497	0.3782	0.9019	0.4251	0.3168
			stearoyl-linoleoyl-glycerophosphocholine (1)*	1.27	0.89	0.99	1.23	1.33	0.86	1.03	1.08	1.2		0.0871	0.4012	0.9152	0.1053	0.0372	0.3487	0.7561	0.6059	0.2163
			stearoyl-linoleoyl-glycerophosphocholine (2)*	1.36	1.06	1	1.21	1.11	0.95	0.82	0.92	0.87		0.2306	0.5449	0.856	0.7157	0.8554	0.8068	0.397	0.8553	0.5443
		Phosphatidylethanolamine (PE)	stearoyl-arachidonoyl-glycerophosphoethanolamine (1)*	1.13	1.04	0.99	0.8	0.83	0.74	0.73	1.04	0.99		0.0335	0.4888	0.9608	0.0006	0.0037	1.2447e-05	1.1324e-05	0.4815	0.9702
			stearoyl-linoleoyl-glycerophosphoethanolamine (1)*	1.41	0.88	0.97	0.91	1.02	0.57	0.7	1.11	1.23		0.0162	0.3219	0.6905	0.5036	0.9716	0.0003	0.0069	0.4815	0.1982
		Phosphatidylinositol (PI)	oleoyl-linoleoyl-glycerophosphoinositol (1)*	1.09	0.91	0.94	0.98	1.07	0.82	0.93	1.09	1.13		0.4358	0.3243	0.5516	0.8268	0.5237	0.0547	0.461	0.3938	0.216
			palmitoyl-linoleoyl-glycerophosphoinositol (1)*	1.01	1.03	1.06	0.62	0.79	0.64	0.83	1.27	1.3		0.9804	0.924	0.8816	0.0058	0.166	0.0078	0.2222	0.1233	0.1117
			stearoyl-arachidonoyl-glycerophosphoinositol (2)*	1.15	0.92	0.96	0.85	0.81	0.68	0.68	0.95	1		0.0388	0.1882	0.5572	0.0185	0.003	2.8729e-06	2.7674e-06	0.4461	0.9879
		Glycerolipid Metabolism	glycerol	0.82	0.86	0.89	0.44	0.43	0.46	0.47	0.98	1.01		0.2642	0.5234	0.4347	9.0292e-05	0.0001	0.0003	0.0003	0.9144	0.9698
			glycerol 3-phosphate (G3P)	0.26	0.28	0.67	0.17	0.05	0.19	0.14	0.32	0.75		0.0354	0.0375	0.3401	0.0024	1.3207e-05	0.0025	0.0003	0.0509	0.4163
			glycerophosphoglycerol	0.61	0.84	0.78	0.57	0.64	0.78	0.82	1.13	1.06		0.025	0.3106	0.199	0.0077	0.028	0.133	0.2166	0.5733	0.7772
		Monoacylglycerol	1-myristoylglycerol (14:0)	1.5	1.38	0.87	0.4	0.46	0.37	0.27	1.16	0.73		0.1501	0.3834	0.6806	0.0022	0.0049	0.0005	4.089e-05	0.7437	0.3398
			1-pentadecanoylglycerol (15:0)	0.99	1.01	0.72	0.29	0.38	0.3	0.27	1.29	0.92		0.5692	0.9503	0.2866	0.0001	0.0011	3.837e-05	1.6319e-05	0.4235	0.7377
			1-palmitoylglycerol (1-monopalmitin)	1.11	1.38	0.62	0.17	0.4	0.22	0.22	2.3	1.04		0.4813	0.2272	0.1423	1.1928e-05	0.007	4.4694e-05	2.6303e-05	0.0177	0.8358
			2-palmitoylglycerol (16:0)	0.93	0.74	0.54	0.27	0.44	0.22	0.25	1.61	1.17		0.8874	0.276	0.0456	0.0001	0.0068	5.8873e-06	2.4266e-05	0.132	0.5768
			1-stearoylglycerol (18:0)	1.06	1.24	1.68	3.25	2.77	3.82	4.39	0.85	1.15		0.8745	0.7386	0.1606	0.0051	0.0154	0.0033	0.0007	0.638	0.5323
			2-stearoylglycerol (18:0)	1.12	1.13	1.46	3.93	2.76	3.97	3.6	0.7	0.91		0.6698	0.8728	0.3702	0.001	0.0077	0.0019	0.0024	0.4072	0.9272
			1-oleoylglycerol (18:1)	1.12	1.13	0.69	0.27	0.44	0.27	0.27	1.67	1.02		0.4722	0.5173	0.2886	0.0002	0.0165	0.0002	0.0002	0.0977	0.9848
			2-oleoylglycerol (18:1)	1.25	1.4	2.02	0.55	0.84	0.62	1.36	1.52	2.21		0.2699	0.1827	0.0454	0.0717	0.8337	0.1137	0.4493	0.1075	0.0239
			1-linoleoylglycerol (18:2)	1.32	1.58	1.07	0.22	0.26	0.27	0.21	1.15	0.78		0.2064	0.0947	0.7904	0.0001	0.0009	0.0003	6.8419e-05	0.4127	0.53
			2-linoleoylglycerol (18:2)	1.32	2.12	2.06	0.42	0.56	0.68	0.88	1.33	1.3		0.1604	0.0089	0.0462	0.0147	0.1884	0.2296	0.4906	0.2139	0.5992
			1-linolenoylglycerol (18:3)	1.55	1.02	0.5	0.27	0.46	0.18	0.15	1.68	0.82		0.0981	0.9547	0.0165	0.0001	0.0084	1.9164e-06	2.0636e-07	0.1022	0.3583
			1-arachidonylglycerol (20:4)	0.93	1	0.93	0.27	0.26	0.29	0.26	0.97	0.9		0.7115	0.5882	0.8841	0.0001	0.0004	0.0002	0.0001	0.6815	0.7813
			2-arachidonoylglycerol (20:4)	1.5	1.49	1.31	0.58	0.69	0.57	0.6	1.2	1.05		0.0969	0.1255	0.4795	0.0896	0.389	0.0682	0.0714	0.3813	0.9819
			1-docosahexaenoylglycerol (22:6)	1.24	2.38	0.97	0.21	0.46	0.41	0.36	2.16	0.88		0.3225	0.0039	0.7647	7.0162e-05	0.0666	0.0155	0.0035	0.0084	0.5352
			1-dihomo-linolenylglycerol (alpha, gamma)	1.05	0.74	0.74	0.69	0.7	0.49	0.5	1.01	1.02		0.7398	0.5771	0.2495	0.0987	0.2942	0.015	0.0161	0.5246	0.9756
			oleoyl-linoleoyl-glycerol	0.93	1.02	0.94	0.4	0.4	0.44	0.4	0.98	0.89		0.8068	0.8328	0.5843	0.0032	0.008	0.0096	0.0038	0.7045	0.7043
			2-docosahexaenoylglcyerol*	4.22	6.03	0.83	0.4	2.4	0.56	0.47	6.08	0.84		0.0914	0.0217	0.8744	0.1764	0.2599	0.4926	0.4519	0.0177	0.9465
		Diacylglycerol	1,2-dipalmitoylglycerol	1.13	0.7	0.75	1.37	1.21	0.85	0.81	0.89	0.95		0.3236	0.0633	0.2737	0.0541	0.3203	0.3617	0.2767	0.3224	0.8561
			1,3-dipalmitoylglycerol	0.94	0.72	1.03	0.73	0.65	0.56	0.71	0.89	1.26		0.6212	0.1182	0.8759	0.0731	0.0155	0.0063	0.0633	0.4717	0.3056
		Sphingolipid Metabolism	sphinganine	1.38	1.38	1.9	4.29	4.87	4.31	6.73	1.13	1.56		0.4819	0.1617	0.0659	0.0048	0.0013	0.0008	6.0609e-05	0.6026	0.3221
			palmitoyl sphingomyelin (16:0)	0.89	0.77	1.01	0.87	0.61	0.75	0.69	0.7	0.91		0.3372	0.04	0.9489	0.2292	0.0004	0.0232	0.0038	0.0082	0.4452
			stearoyl sphingomyelin (18:0)	0.88	1.03	1.06	0.65	0.55	0.76	0.66	0.85	0.88		0.5252	0.8355	0.76	0.0088	0.0007	0.057	0.007	0.3048	0.3518
			sphingosine	1.71	1.15	1.66	6.18	5.91	4.14	5.73	0.96	1.38		0.3948	0.3585	0.1291	0.0107	0.0082	0.0091	0.0015	0.9123	0.4624
			N-palmitoyl-sphingosine	0.87	1.07	1.24	0.69	0.62	0.84	0.88	0.9	1.04		0.6433	0.9792	0.9534	0.0933	0.0875	0.2225	0.2222	0.9735	0.9993
			nervonoyl sphingomyelin (24:1)*	0.79	0.8	0.89	0.6	0.49	0.61	0.56	0.82	0.92		0.0402	0.0522	0.2498	0.0001	1.6446e-06	0.0001	1.906e-05	0.1067	0.4242
			behenoyl sphingomyelin (22:0)*	0.89	1.01	1.13	0.58	0.48	0.66	0.61	0.83	0.93		0.5003	0.9225	0.5595	0.0015	0.0002	0.0098	0.0042	0.4049	0.7263
			erucoyl sphingomyelin (22:1)*	0.97	0.97	0.96	0.44	0.38	0.44	0.38	0.88	0.86		0.7366	0.9198	0.8218	3.0746e-06	2.468e-07	5.5367e-06	3.211e-07	0.3028	0.2499
		Mevalonate Metabolism	3-hydroxy-3-methylglutarate	0.99	0.81	1.03	0.07	0.09	0.05	0.1	1.37	1.76		0.7363	0.2577	0.9553	1.04e-13	1.819e-12	1.3e-14	9.66e-13	0.0737	0.0066
		Sterol	squalene	0.45	1.05	1.12	0.83	1.35	1.97	3.41	1.62	1.73		0.1685	0.8206	0.698	0.9536	0.477	0.2689	0.0182	0.4422	0.1733
			cholesterol	1.04	0.97	1.08	0.74	0.69	0.69	0.71	0.93	1.03		0.5337	0.8063	0.2706	7.3848e-05	7.4207e-06	8.044e-06	2.5762e-05	0.3709	0.6469
			cholestanol	1.73	1.75	0.95	0.96	1.2	0.97	0.65	1.24	0.67		0.019	0.0169	0.4186	0.9567	0.3359	0.9988	0.027	0.3102	0.0271
			campesterol	0.9	0.67	1.04	0.88	0.56	0.66	0.64	0.63	0.98		0.4769	0.0606	0.9193	0.4434	0.0057	0.0541	0.0369	0.0335	0.8555
		Steroid	corticosterone	1.67	0.78	0.97	0.24	0.3	0.11	0.18	1.26	1.57		0.0229	0.5347	0.8838	0.0017	0.0032	8.1116e-07	1.027e-05	0.7981	0.3104
		Primary Bile Acid Metabolism	cholate	1.01	0.56	1.04	0.95	0.5	0.53	0.52	0.53	0.99		0.8813	0.1813	0.871	0.5917	0.1111	0.0492	0.1138	0.2777	0.6709
			glycocholate	0.94	1.06	1.19	0.44	0.27	0.49	0.34	0.63	0.7		0.3654	0.839	0.857	0.0871	0.0457	0.5181	0.3258	0.7488	0.7315
			taurocholate	0.72	0.8	1.1	0.78	0.56	0.87	0.85	0.72	0.98		0.5217	0.7887	0.8938	0.2778	0.2023	0.4717	0.6038	0.8429	0.8389
			chenodeoxycholate	0.84	0.81	1.18	0.95	0.34	0.91	0.48	0.36	0.52		0.7703	0.9135	0.6069	0.421	0.009	0.5326	0.0542	0.0545	0.1771
			taurochenodeoxycholate	0.09	1.62	3.32	0.37	0.09	6.84	3.32	0.24	0.49		0.0007	0.5779	0.243	0.0275	0.0007	0.0433	0.243	0.1296	0.3582
			beta-muricholate	0.79	0.62	0.63	1.26	1.16	1	0.93	0.92	0.93		0.614	0.2087	0.1753	0.4738	0.4247	0.9582	0.9421	0.9335	0.9839
			alpha-muricholate	0.92	0.98	1.3	0.79	0.52	0.85	0.74	0.66	0.87		0.9548	0.9448	0.5959	0.223	0.108	0.2723	0.2931	0.6791	0.9615
			tauro-beta-muricholate	0.4	1.15	0.5	3.15	3.28	9.02	4.07	1.04	0.45		0.2378	0.7931	0.1826	0.0249	0.0136	0.0007	0.0195	0.7875	0.1849
		Secondary Bile Acid Metabolism	taurodeoxycholate	0.5	0.72	0.59	0.19	0.34	0.27	0.4	1.77	1.45		0.0913	0.3423	0.0543	0.0001	0.014	0.0008	0.0076	0.062	0.3757
			6-beta-hydroxylithocholate	0.8	1.13	0.48	1.22	1.93	1.72	1.17	1.59	0.68		0.5582	0.8174	0.0482	0.6076	0.0688	0.1904	0.68	0.1788	0.3616
			ursodeoxycholate	0.77	0.77	0.92	1.14	0.84	1.14	1.01	0.73	0.88		0.5025	0.6052	0.7927	0.7365	0.7971	0.6235	0.8781	0.5539	0.7351
			tauroursodeoxycholate	0.23	1.59	0.8	6.06	5.71	41.5	19.63	0.94	0.47		0.0538	0.5324	0.6369	0.0017	0.0022	2.1009e-06	4.3101e-05	0.9211	0.2374
			6-oxolithocholate	0.61	0.38	0.58	0.28	0.19	0.17	0.17	0.65	1		0.2842	0.2193	0.4695	0.058	0.0189	0.0413	0.0413	0.6033	1
			hyodeoxycholate	0.75	0.86	0.57	0.75	1.16	0.85	0.88	1.56	1.03		0.3243	0.5648	0.0701	0.3413	0.6879	0.5886	0.6334	0.1811	0.9486
			3-dehydrocholate	0.88	0.55	0.9	1.63	0.33	1.02	0.34	0.2	0.33		0.8608	0.4569	0.8916	0.8732	0.083	0.4663	0.0896	0.1125	0.3137
			7-ketodeoxycholate	0.38	0.36	0.52	0.97	0.48	0.92	0.66	0.49	0.71		0.0458	0.0626	0.1937	0.9454	0.2855	0.8256	0.7493	0.2569	0.5901
	Nucleotide	Purine Metabolism, (Hypo)Xanthine/Inosine containing	inosine	0.79	2.11	0.87	0.47	0.73	1.26	0.8	1.54	0.63		0.3862	0.0162	0.5591	0.0059	0.1361	0.6612	0.2225	0.1514	0.1028
			hypoxanthine	1	70.25	0.92	2.97	47.28	209.49	43.66	15.92	0.21		0.9923	0.0057	0.8453	0.7208	0.0596	0.0023	0.0862	0.1193	0.1184
			xanthine	0.59	29.05	0.9	8.11	105.12	397.91	159.18	12.97	0.4		0.7174	0.0266	0.8559	0.5529	0.0663	0.0028	0.0458	0.1986	0.2328
			xanthosine	0.45	1.93	0.75	44.52	105.24	189.94	175.71	2.36	0.93		0.4738	0.2721	0.3362	3.3594e-05	1.1808e-06	3.5805e-07	2.185e-06	0.1893	0.4578
			allantoin	0.93	0.76	0.94	0.72	0.71	0.58	0.71	0.99	1.22		0.1789	6.9729e-06	0.2051	4.2687e-07	2.1719e-07	5.2632e-11	2.63e-07	0.7755	0.0004
			allantoic acid	0.98	0.76	0.88	0.8	0.8	0.62	0.72	1	1.15		0.8077	0.0002	0.0387	0.0013	0.0014	5.2631e-08	1.04e-05	0.9803	0.0361
		Purine Metabolism, Adenine containing	adenosine 5'-monophosphate (AMP)	1.05	0.94	0.92	0.64	0.77	0.57	0.67	1.19	1.16		0.5823	0.5243	0.3414	7.3157e-05	0.0084	3.5706e-06	0.0002	0.0685	0.1266
			adenosine 3'-monophosphate (3'-AMP)	0.94	0.61	0.88	0.92	0.65	0.6	0.61	0.71	1.01		0.6378	0.0023	0.3116	0.3536	0.0053	0.0007	0.0014	0.0447	0.7958
			adenosine 2'-monophosphate (2'-AMP)	0.91	0.76	0.97	0.54	0.57	0.46	0.61	1.05	1.33		0.3631	0.0068	0.7722	1.3496e-06	4.4602e-06	1.271e-08	2.1742e-05	0.6293	0.0042
			adenosine 3',5'-diphosphate	1.09	0.85	0.9	0.98	1.08	0.76	0.89	1.1	1.17		0.5249	0.1614	0.4559	0.8178	0.6287	0.029	0.3702	0.4768	0.1714
			adenylosuccinate	3.12	0.96	0.78	5.63	8.95	1.74	2.25	1.59	1.29		0.0002	0.8855	0.3251	8.7734e-07	2.3953e-08	0.0598	0.013	0.1303	0.4861
			adenosine	1.28	0.88	1.09	0.78	0.74	0.54	0.63	0.95	1.18		0.0299	0.1725	0.4436	0.0208	0.0058	2.1466e-06	0.0001	0.5823	0.1167
			adenine	0.91	0.85	0.79	2.1	2.56	1.95	2.2	1.22	1.13		0.6571	0.2445	0.0773	8.5454e-06	1.6561e-07	5.5597e-05	4.6893e-06	0.1144	0.3344
			N1-methyladenosine	1.02	1.16	1.23	0.24	0.18	0.27	0.22	0.76	0.81		0.9751	0.3874	0.5608	4.6438e-07	4.5648e-08	4.2133e-06	1.8771e-07	0.3234	0.2063
			N6-carbamoylthreonyladenosine	0.82	0.78	0.88	0.44	0.37	0.42	0.4	0.84	0.95		0.1413	0.1	0.2585	1.2141e-06	1.1114e-07	7.6992e-07	2.5765e-07	0.3194	0.6473
			2'-deoxyadenosine 5'-monophosphate	0.86	0.73	0.81	0.89	0.59	0.75	0.56	0.67	0.74		0.3038	0.0981	0.3171	0.4758	0.0182	0.1759	0.0194	0.0828	0.2777
			2'-deoxyadenosine 3'-monophosphate	0.75	0.56	0.83	0.51	0.29	0.38	0.32	0.57	0.84		0.142	0.0263	0.2826	0.0013	4.0079e-06	0.0002	1.1355e-05	0.0302	0.311
			N6-succinyladenosine	1.96	0.92	0.82	1.63	1.71	0.77	0.72	1.05	0.94		0.001	0.6328	0.3758	0.0082	0.0077	0.1869	0.0925	0.9804	0.6974
		Purine Metabolism, Guanine containing	guanosine 3'-monophosphate (3'-GMP)	1	0.74	0.89	0.9	0.73	0.67	0.64	0.81	0.96		0.9966	0.0247	0.3429	0.4637	0.038	0.0045	0.0042	0.1596	0.9821
			7-methylguanine	0.91	0.62	1.03	0.6	0.45	0.41	0.5	0.74	1.22		0.4735	0.0003	0.8736	0.0005	1.531e-06	1.0064e-07	1.3751e-05	0.0285	0.0519
			N1-methylguanosine	0.83	0.67	0.92	0.53	0.42	0.43	0.46	0.78	1.07		0.0434	0.0002	0.2945	8.3808e-08	3.5127e-10	5.7469e-10	2.9234e-09	0.0154	0.4272
			N2,N2-dimethylguanosine	0.73	0.67	0.99	0.25	0.15	0.23	0.21	0.6	0.89		0.0436	0.0214	0.9505	8.7194e-10	3.823e-12	4.5348e-10	1.4614e-10	0.0063	0.5592
			2'-deoxyguanosine	2.83	2.11	1.32	1.37	1.25	1.02	0.59	0.92	0.57		0.4377	0.3767	0.5787	0.4787	0.7023	0.414	0.8739	0.7421	0.5088
		Pyrimidine Metabolism, Orotate containing	orotate	0.69	2.01	0.81	11.68	29.2	34.3	34.38	2.5	1		0.4342	0.128	0.4905	4.3403e-05	2.6374e-07	1.3527e-07	2.1139e-07	0.048	0.8484
			orotidine	0.85	0.91	1.04	5.07	4.55	5.39	5.52	0.9	1.02		0.7183	0.9579	0.7022	1.9351e-05	2.4289e-05	8.8593e-06	2.5672e-05	0.9289	0.6755
		Pyrimidine Metabolism, Uracil containing	uridine 5'-monophosphate (UMP)	0.89	0.89	0.96	0.76	0.75	0.76	0.81	0.99	1.06		0.3068	0.3248	0.5759	0.0216	0.023	0.0235	0.0626	0.9781	0.6455
			uridine	1.02	0.88	1.03	0.79	0.89	0.68	0.9	1.12	1.32		0.9338	0.8184	0.7326	0.2115	0.5684	0.1227	0.3235	0.4873	0.5595
			uracil	0.94	0.9	1.03	0.72	0.68	0.69	0.75	0.95	1.09		0.5156	0.3377	0.8454	0.001	0.0004	0.0004	0.0036	0.7407	0.4088
			pseudouridine	0.87	0.71	0.95	0.43	0.33	0.35	0.36	0.77	1.03		0.2167	0.0021	0.607	3.2071e-08	2.1802e-10	3.5041e-10	9.346e-10	0.023	0.6217
			5-methyluridine (ribothymidine)	0.76	0.55	0.85	0.43	0.29	0.31	0.33	0.68	1.05		0.0657	0.0007	0.2882	1.4964e-05	4.5297e-08	1.4059e-07	3.1156e-07	0.0228	0.7348
			2'-deoxyuridine	0.87	0.58	0.91	0.47	0.26	0.31	0.28	0.56	0.88		0.319	0.0041	0.5945	7.0203e-05	2.2582e-08	3.4353e-07	6.5411e-08	0.0026	0.4784
			beta-alanine	1.35	1.1	1.05	0.59	0.65	0.48	0.5	1.1	1.04		0.0139	0.332	0.6587	7.4697e-05	0.0008	1.1851e-06	3.0873e-06	0.3585	0.6975
		Pyrimidine Metabolism, Cytidine containing	cytidine 5'-monophosphate (5'-CMP)	1.18	1.05	0.94	0.48	0.53	0.43	0.42	1.1	0.98		0.0809	0.3837	0.5179	1.0804e-08	2.342e-07	1.5376e-09	1.0933e-09	0.182	0.867
			cytidine 3'-monophosphate (3'-CMP)	0.93	0.52	0.89	0.35	0.22	0.19	0.21	0.63	1.08		0.7104	0.0004	0.4632	4.4532e-07	1.2603e-09	1.6038e-10	6.0398e-10	0.013	0.4973
			cytidine	0.96	0.99	0.99	1.32	1.24	1.37	1.29	0.94	0.94		0.7511	0.7416	0.693	0.0585	0.1277	0.0601	0.1469	0.6866	0.6395
			2'-deoxycytidine 5'-monophosphate	0.77	0.51	0.86	0.25	0.14	0.17	0.16	0.56	0.94		0.1778	0.0075	0.435	2.0076e-07	1.0579e-09	6.7143e-09	3.5537e-09	0.023	0.7643
			2'-deoxycytidine	0.92	0.61	0.83	0.47	0.29	0.31	0.26	0.62	0.84		0.4624	0.011	0.2908	5.8717e-05	8.8042e-08	4.152e-07	4.1589e-08	0.0131	0.326
			5-methyl-2'-deoxycytidine	0.87	0.54	0.81	0.34	0.15	0.21	0.14	0.44	0.66		0.5363	0.0171	0.679	0.0004	8.9301e-08	2.9343e-06	1.439e-07	0.0023	0.2173
		Pyrimidine Metabolism, Thymine containing	thymidine	0.83	0.42	0.9	0.61	0.3	0.31	0.33	0.49	1.06		0.1943	0.0008	0.7193	0.0242	1.1567e-05	4.9844e-05	0.0001	0.0049	0.6982
			thymine	0.76	0.56	0.82	0.4	0.24	0.3	0.26	0.6	0.87		0.0861	0.0025	0.2306	5.174e-06	6.6054e-09	1.1538e-07	2.2063e-08	0.008	0.4673
		Purine and Pyrimidine Metabolism	methylphosphate	0.94	0.79	0.96	0.42	0.38	0.35	0.39	0.91	1.1		0.5124	0.0162	0.8134	1.8361e-09	1.7985e-10	4.607e-11	4.0701e-10	0.248	0.2559
	Cofactors and Vitamins	Nicotinate and Nicotinamide Metabolism	nicotinate	0.97	0.88	0.95	0.93	0.95	0.84	0.93	1.02	1.1		0.881	0.5094	0.657	0.4342	0.795	0.2014	0.58	0.5992	0.4589
			nicotinamide	0.95	1.01	0.92	0.71	0.84	0.75	0.82	1.2	1.09		0.2268	0.8262	0.058	2.6223e-08	0.0005	7.5489e-07	7.3585e-05	0.0005	0.0772
			nicotinamide ribonucleotide (NMN)	0.92	0.88	0.98	0.53	0.32	0.51	0.35	0.62	0.69		0.7933	0.4749	0.8633	0.0367	0.0007	0.0133	0.002	0.1046	0.4393
			nicotinamide adenine dinucleotide (NAD+)	0.97	0.94	0.93	0.57	0.58	0.55	0.55	1.02	1		0.7463	0.4727	0.3671	1.4693e-06	2.7037e-06	5.5977e-07	6.4675e-07	0.8044	0.9521
			trigonelline (N'-methylnicotinate)	0.86	0.84	0.94	0.57	0.45	0.56	0.49	0.78	0.86		0.3205	0.234	0.6216	0.0009	8.4352e-06	0.0005	3.072e-05	0.0795	0.278
			N1-Methyl-2-pyridone-5-carboxamide	1.26	1.08	1.09	0.88	0.84	0.76	0.72	0.95	0.96		0.1255	0.5632	0.6864	0.3695	0.1869	0.0673	0.0181	0.661	0.5401
			adenosine 5'-diphosphoribose (ADP-ribose)	1.42	5.6	1.65	0.14	0.44	0.56	0.51	3.08	0.91		0.2223	0.0186	0.2064	0.0125	0.216	0.1661	0.2325	0.1657	0.8406
		Riboflavin Metabolism	riboflavin (Vitamin B2)	1.03	0.86	1.01	0.74	0.64	0.62	0.62	0.86	1.01		0.6955	0.0405	0.9236	0.0003	1.8587e-06	5.7586e-07	9.0218e-07	0.0489	0.8524
			flavin adenine dinucleotide (FAD)	0.92	0.97	0.95	0.71	0.76	0.75	0.79	1.08	1.06		0.2466	0.7273	0.4569	2.8393e-05	0.0006	0.0002	0.0018	0.2375	0.427
			flavin mononucleotide (FMN)	0.97	0.86	0.93	0.77	0.71	0.68	0.69	0.93	1.01		0.5344	0.0116	0.2204	9.2465e-05	3.5883e-06	5.0623e-07	7.8143e-07	0.2081	0.8568
		Pantothenate and CoA Metabolism	pantothenate	1.05	0.93	0.92	0.37	0.39	0.32	0.34	1.06	1.05		0.5552	0.3998	0.3592	5.0884e-11	1.6343e-10	4.085e-12	1.0394e-11	0.5336	0.5847
			phosphopantetheine	0.5	1.28	1.16	0.47	0.5	1.21	1.14	1.05	0.94		0.1966	0.6748	0.5516	0.1459	0.1259	0.8048	0.7322	0.9347	0.9241
		Ascorbate and Aldarate Metabolism	ascorbate (Vitamin C)	1.38	1.26	1.38	5.44	9.7	4.98	9.68	1.78	1.94		0.9423	0.1916	0.1498	0.1926	0.0282	0.0153	0.001	0.3299	0.2661
			dehydroascorbate	0.9	0.94	1.05	0.89	1.02	0.93	1.2	1.15	1.29		0.7952	0.9519	0.7556	0.8203	0.6315	0.9778	0.2983	0.4812	0.286
			threonate	1.07	1.07	1.38	1.81	2.13	1.8	2.74	1.18	1.53		0.7677	0.6639	0.099	0.0196	0.0037	0.0143	0.0001	0.4849	0.0586
			arabonate	0.74	1.12	0.68	31.05	0.78	46.93	0.72	0.03	0.02		0.7348	0.9001	0.2938	2.6234e-08	0.9144	1.6365e-08	0.4096	2.067e-08	2.7689e-09
			gulonic acid*	0.88	0.79	0.87	0.88	0.79	0.79	0.77	0.89	0.98		0.4035	0.1235	0.4606	0.4496	0.1212	0.143	0.1451	0.4103	0.9934
		Tocopherol Metabolism	alpha-tocopherol	0.89	1.16	0.92	1.24	1.72	1.62	1.79	1.39	1.1		0.9528	0.4887	0.8418	0.2528	0.0296	0.082	0.0513	0.2652	0.8155
		Tetrahydrobiopterin Metabolism	biopterin	1.13	0.79	0.98	0.97	0.81	0.68	0.71	0.83	1.03		0.4768	0.0822	0.7599	0.7884	0.1839	0.0097	0.0245	0.2836	0.687
			dihydrobiopterin	1.05	0.79	0.93	0.98	0.92	0.73	0.81	0.94	1.1		0.8182	0.1283	0.6865	0.7894	0.6961	0.0486	0.3104	0.9013	0.308
		Pterin Metabolism	pterin	1.18	5.29	1.07	0.81	2.62	3.67	2.38	3.21	0.65		0.8151	0.0193	0.4588	0.4264	0.4013	0.1567	0.1831	0.1092	0.928
		Thiamine Metabolism	thiamin (Vitamin B1)	1.34	1.17	1.11	0.68	0.95	0.6	0.79	1.38	1.31		0.0005	0.0377	0.1528	1.751e-05	0.4779	2.1646e-07	0.0034	0.0001	0.0007
			thiamin diphosphate	0.82	1.03	1.03	0.41	0.4	0.51	0.5	0.98	0.98		0.1405	0.8986	0.8129	4.1197e-07	2.9269e-07	2.3642e-05	2.1649e-05	0.8855	0.9724
		Vitamin B6 Metabolism	pyridoxine (Vitamin B6)	1.09	1.28	1.21	0.5	0.66	0.58	0.73	1.32	1.26		0.6515	0.2141	0.4035	0.0122	0.1356	0.0705	0.2609	0.2547	0.4658
			pyridoxal	0.99	1.08	1.14	0.98	0.94	1.07	1.08	0.95	1		0.9007	0.5592	0.4027	0.9312	0.7643	0.7081	0.6764	0.8308	0.9655
			pyridoxate	0.98	0.93	0.94	0.68	0.75	0.65	0.72	1.1	1.1		0.796	0.3797	0.5217	0.0003	0.0028	6.271e-05	0.0011	0.3912	0.2747
	Xenobiotics	Benzoate Metabolism	hippurate	1.55	0.92	1.02	0.94	1.14	0.56	0.75	1.2	1.33		0.1594	0.7565	0.9265	0.7764	0.5092	0.0511	0.4975	0.3479	0.1851
			benzoate	1.08	0.93	0.71	0.82	1.07	0.7	0.7	1.3	1		0.5762	0.4808	0.0488	0.1458	0.9655	0.0103	0.0129	0.1574	0.9212
		Food Component/Plant	2-piperidinone	0.59	1.02	0.88	1.86	1.95	3.21	2.89	1.05	0.9		0.0017	0.8759	0.359	0.0001	5.369e-05	2.0208e-08	9.846e-08	0.7046	0.485
			retinal (all trans; 11-cis)	1.66	0.86	2.31	13.14	8.23	6.8	11.49	0.63	1.69		0.5174	0.7755	0.3226	0.0019	0.0069	0.0178	0.0029	0.5985	0.452
			2,3-dihydroxyisovalerate	1.1	1.14	1.05	0.46	0.45	0.48	0.43	0.97	0.89		0.3476	0.2989	0.6979	1.8018e-06	9.513e-07	2.3201e-06	2.4964e-07	0.7938	0.36
			3-hydroxyindolin-2-one	1.52	1.25	0.79	2.76	4.94	2.26	2.57	1.79	1.14		0.2948	0.8343	0.5023	0.0098	0.0004	0.1406	0.0261	0.2005	0.4055
			gluconate	0.82	0.77	0.81	0.53	0.54	0.49	0.53	1.03	1.08		0.111	0.0268	0.0499	2.7692e-06	7.7359e-06	5.0552e-07	2.8032e-06	0.6813	0.4843
			5-ketogluconate	1.11	0.85	0.92	3.3	1.2	2.53	0.99	0.36	0.39		0.6598	0.5247	0.5989	0.0002	0.4956	0.0031	0.7768	0.0012	0.0015
			enterolactone	0.36	0.48	0.77	0.2	0.2	0.28	0.42	0.97	1.53		0.1419	0.2903	0.6038	0.0108	0.0156	0.0287	0.1202	0.874	0.481
			equol sulfate	0.55	1	1	0.15	0.15	0.27	0.27	1	1		0.0096	1	1	3.1501e-07	3.1501e-07	0.0003	0.0003	1	1
			ergothioneine	0.93	0.64	0.83	0.75	0.52	0.52	0.47	0.7	0.9		0.662	0.0017	0.144	0.0299	4.3245e-05	1.5031e-05	2.9979e-06	0.0132	0.5225
			indolin-2-one	2.53	0.47	0.33	3.92	4.51	0.73	0.59	1.15	0.81		0.2007	0.133	0.1233	0.0199	0.0433	0.7098	0.4435	0.7215	0.6908
			N-glycolylneuraminate	0.98	0.64	0.92	0.51	0.39	0.33	0.37	0.77	1.11		0.8907	0.0055	0.6288	0.0001	1.2713e-06	8.3465e-08	5.4873e-07	0.0925	0.4254
			stachydrine	0.65	1	1	0.07	0.07	0.1	0.1	1	1		0.1128	1	1	1.474e-12	1.474e-12	2.3371e-11	2.3371e-11	1	1
			methyl glucopyranoside (alpha + beta)	1.11	1.02	1.03	1.43	1.5	1.31	1.39	1.05	1.06		0.278	0.8447	0.7235	0.0011	0.0003	0.01	0.0021	0.6327	0.5257
		Drug	6-oxopiperidine-2-carboxylic acid	0.93	1.28	0.74	0.63	0.96	0.87	0.77	1.52	0.88		0.8028	0.4218	0.1726	0.0735	0.8501	0.4306	0.1913	0.1059	0.5922
		Chemical	sulfate*	0.72	0.95	0.88	1.76	1.69	2.31	2.04	0.96	0.88		0.0546	0.7041	0.5851	0.0243	0.0364	0.0005	0.0012	0.8533	0.7249
			O-sulfo-L-tyrosine	0.75	0.61	0.88	0.56	0.4	0.46	0.47	0.71	1.03		0.138	0.0426	0.6142	0.0049	0.0001	0.0011	0.0019	0.1734	0.8217
			3-aminobutyrate	1.05	0.95	0.86	0.22	0.16	0.2	0.13	0.73	0.66		0.731	0.5695	0.2653	3.3575e-10	5.781e-12	5.9345e-11	5.28e-13	0.0334	0.0095
